# Supplementary material for: Tetra-μ-acetato-κ8 O:O′-bis­[(2-amino-3,5-dichloro­pyridine-κN 1)copper(II)](Cu—Cu)
Source: Acta Crystallogr Sect E Struct Rep Online. 2011 May 7;67(Pt 6):m691. doi: 10.1107/S1600536811015662 (PMC3120466; doi:10.1107/S1600536811015662)
Supplement: Supplementary file 1 [file e-67-0m691-sup1.cif]

##############################################################################
#                                                                            #
# This CIF contains the data in a paper accepted for publication in          #
# Acta Crystallographica Section E. It conforms to the requirements of       #
# Notes for Authors for Acta Crystallographica Section E, and has been       #
# peer reviewed under the auspices of the IUCr Commission on Journals.       #
#                                                                            #
# Full details of the Crystallographic Information File format               #
# are given in the paper "The Crystallographic Information File (CIF):       #
# a New Standard Archive File for Crystallography" by S. R. Hall, F. H.      #
# Allen and I. D. Brown [Acta Cryst. (1991), A47, 655-685].                  #
#                                                                            #
# The current version of the core CIF dictionary is obtainable from          #
# ftp://ftp.iucr.org/pub/cif_core.dic.                                       #
#                                                                            #
# Software is freely available for graphical display of the structure(s)     #
# in this CIF. For information consult the CIF software page                 #
# http://www.iucr.org/resources/cif/software.                                #
#                                                                            #
# This file may be used for bona fide research purposes within the           #
# scientific community so long as proper attribution is given to the journal # 
# article from which it was obtained.                                        #
#                                                                            #
##############################################################################
data_global
_audit_creation_method     'WinGX routine CIF_UPDATE'
_audit_conform_dict_name     cif_core.dic
_audit_conform_dict_version     2.4
_journal_data_validation_number     ?
_journal_date_recd_electronic     2011-02-22
_journal_date_accepted     2011-04-26
_journal_name_full     'Acta Crystallographica, Section E'
_journal_year     2011
_journal_volume     67
_journal_issue      6
_journal_page_first     m691
_journal_page_last     m691
_journal_paper_category     QM
_journal_coeditor_code     BH2343
_publ_contact_author_name     'Jacqueline M. Cole'
_publ_contact_author_address
;
Cavendish Laboratory, University of Cambridge,
J. J. Thomson Avenue, Cambridge, CB3 0HE. UK'
;
_publ_contact_author_email     jmc61@cam.ac.uk
_publ_contact_author_fax     '+44 (0)1223 337470'
_publ_contact_author_phone     '+44 (0)1223 350266'
_publ_section_title
;\
Tetra-\m-acetato-\k^8^<i>O</i>:<i>O</i>'-bis[(2-amino-3,5-dichloropyridine-\
\k<i>N</i>^1^)copper(II)](<i>Cu</i>---<i>Cu</i>)
;
loop_
    _publ_author_name
    _publ_author_footnote
    _publ_author_address
    "Chang, Hui-Chang" .
;
Cavendish Laboratory
University of Cambridge
J. J. Thomson Avenue
Cambridge CB3 0HE
England
;
    "Cole, Jacqueline M."
;
Other affiliation: Department of Chemistry, University of New Brunswick,
Fredericton, NB, Canada E3B 5A3.
;
;
Cavendish Laboratory
University of Cambridge
J. J. Thomson Avenue
Cambridge CB3 0HE
England
;
    "Lin, Tze-Chia" .
;
Cavendish Laboratory
University of Cambridge
J. J. Thomson Avenue
Cambridge CB3 0HE
England
;
    "Waddell, Paul G."
;
Other affiliation: Department of Chemistry, University of New Brunswick,
Fredericton, NB, Canada E3B 5A3
;
;
Cavendish Laboratory
University of Cambridge
J. J. Thomson Avenue
Cambridge CB3 0HE
England
;
data_I
_audit_creation_method     'WinGX routine CIF_UPDATE'
_chemical_name_systematic
;\
Tetra-\m-acetato-\k^8^<i>O</i>:<i>O</i>'-bis[(2-amino-3,5-dichloropyridine-
\k<i>N</i>^1^)copper(II)](<i>Cu</i>---<i>Cu</i>)
;
_chemical_formula_moiety     'C18 H20 Cl4 Cu2 N4 O8'
_chemical_formula_sum     'C18 H20 Cl4 Cu2 N4 O8'
_chemical_formula_analytical     ?
_chemical_formula_iupac     '[Cu2 (C2 H3 O2)4 (C5 H4 Cl2 N2)2]'
_chemical_formula_weight     689.26
_symmetry_cell_setting     monoclinic
_symmetry_space_group_name_H-M     'P 21/c'
_symmetry_space_group_name_Hall     '-P 2ybc'
loop_
    _symmetry_equiv_pos_as_xyz
    'x, y, z'
    '-x, y+1/2, -z+1/2'
    '-x, -y, -z'
    'x, -y-1/2, z-1/2'
_cell_length_a     8.2857(17)
_cell_length_b     17.010(3)
_cell_length_c     9.3159(19)
_cell_angle_alpha     90
_cell_angle_beta     103.07(3)
_cell_angle_gamma     90
_cell_volume     1279.0(4)
_cell_formula_units_Z     2
_cell_measurement_reflns_used     6896
_cell_measurement_theta_min     4.7821
_cell_measurement_theta_max     36.6457
_cell_measurement_temperature     150(2)
_exptl_crystal_description     Prism
_exptl_crystal_colour     Blue
_exptl_crystal_size_max     0.44
_exptl_crystal_size_mid     0.37
_exptl_crystal_size_min     0.17
_exptl_crystal_density_diffrn     1.79
_exptl_crystal_density_method     'not measured'
_exptl_crystal_F_000     692
_exptl_absorpt_coefficient_mu     2.131
_exptl_absorpt_correction_type     multi-scan
_exptl_absorpt_process_details     '(ABSCOR; Higashi, 1995)'
_exptl_absorpt_correction_T_min     0.407
_exptl_absorpt_correction_T_max     0.696
_exptl_special_details     ?
_diffrn_ambient_temperature     150(2)
_diffrn_radiation_type     MoK\a
_diffrn_radiation_wavelength     0.71073
_diffrn_radiation_source     'fine-focus sealed tube'
_diffrn_radiation_monochromator     graphite
_diffrn_measurement_device_type     'Rigaku Saturn724+'
_diffrn_measurement_method     \w
_diffrn_detector_area_resol_mean     28.5714
_diffrn_reflns_number     18645
_diffrn_reflns_av_R_equivalents     0.0315
_diffrn_reflns_theta_min     4.78
_diffrn_reflns_theta_max     28.28
_diffrn_reflns_theta_full     25
_diffrn_measured_fraction_theta_max     0.954
_diffrn_measured_fraction_theta_full     0.954
_diffrn_reflns_limit_h_min     -11
_diffrn_reflns_limit_h_max     11
_diffrn_reflns_limit_k_min     -22
_diffrn_reflns_limit_k_max     20
_diffrn_reflns_limit_l_min     -12
_diffrn_reflns_limit_l_max     12
_diffrn_reflns_reduction_process     'Lp corrections applied'
_refine_special_details     ?
_reflns_number_total     3028
_reflns_number_gt     2996
_reflns_threshold_expression     I>2\s(I)
_refine_ls_structure_factor_coef     Fsqd
_refine_ls_matrix_type     full
_refine_ls_R_factor_all     0.0298
_refine_ls_R_factor_gt     0.0293
_refine_ls_wR_factor_ref     0.077
_refine_ls_goodness_of_fit_ref     1.098
_refine_ls_restrained_S_all     1.098
_refine_ls_number_reflns     3028
_refine_ls_number_parameters     166
_refine_ls_number_restraints     0
_refine_ls_number_constraints     0
_refine_ls_hydrogen_treatment     constr
_refine_ls_weighting_scheme     calc
_refine_ls_weighting_details
         'calc w=1/[\s^2^(Fo^2^)+(0.0389P)^2^+0.9376P] where P=(Fo^2^+2Fc^2^)/3'
_atom_sites_solution_hydrogens     geom
_atom_sites_solution_primary     direct
_atom_sites_solution_secondary     difmap
_refine_ls_shift/su_max     0.001
_refine_ls_shift/su_mean     0
_refine_diff_density_max     0.508
_refine_diff_density_min     -0.346
_refine_ls_extinction_method     none
loop_
    _atom_type_symbol
    _atom_type_description
    _atom_type_scat_dispersion_real
    _atom_type_scat_dispersion_imag
    _atom_type_scat_source
    C C 0.0033 0.0016 'International Tables Vol C Tables 4.2.6.8 and 6.1.1.4'
    H H 0 0 'International Tables Vol C Tables 4.2.6.8 and 6.1.1.4'
    N N 0.0061 0.0033 'International Tables Vol C Tables 4.2.6.8 and 6.1.1.4'
    O O 0.0106 0.006 'International Tables Vol C Tables 4.2.6.8 and 6.1.1.4'
    Cl Cl 0.1484 0.1585 'International Tables Vol C Tables 4.2.6.8 and 6.1.1.4'
    Cu Cu 0.3201 1.2651 'International Tables Vol C Tables 4.2.6.8 and 6.1.1.4'
_computing_data_collection     'CrystalClear (Rigaku/MSC, 2008)'
_computing_cell_refinement     'CrystalClear (Rigaku/MSC, 2008)'
_computing_data_reduction     'CrystalClear (Rigaku/MSC, 2008)'
_computing_structure_solution     'SHELXS97 (Sheldrick, 2008)'
_computing_structure_refinement     'SHELXL97 (Sheldrick, 2008)'
_computing_molecular_graphics     'SHELXTL (Sheldrick, 2008)'
_computing_publication_material     'WinGX (Farrugia, 1999)'
loop_
    _atom_site_type_symbol
    _atom_site_label
    _atom_site_fract_x
    _atom_site_fract_y
    _atom_site_fract_z
    _atom_site_U_iso_or_equiv
    _atom_site_adp_type
    _atom_site_calc_flag
    _atom_site_refinement_flags
    _atom_site_occupancy
    _atom_site_disorder_assembly
    _atom_site_disorder_group
    Cu Cu1 0.42778(2) 0.430189(12) 0.47068(2) 0.01965(8) Uani d . 1 . .
    Cl Cl1 0.39574(7) 0.08106(3) 0.48552(6) 0.03401(12) Uani d . 1 . .
    Cl Cl2 -0.03256(6) 0.24404(3) 0.07032(6) 0.03440(12) Uani d . 1 . .
    N N2 0.5053(2) 0.24052(10) 0.5958(2) 0.0307(4) Uani d . 1 . .
    H H10 0.5454 0.2843 0.6342 0.037 Uiso calc R 1 . .
    H H8 0.5429 0.1967 0.6361 0.037 Uiso calc R 1 . .
    O O1 0.26762(16) 0.47238(8) 0.57766(15) 0.0273(3) Uani d . 1 . .
    N N1 0.32520(17) 0.30954(9) 0.40958(17) 0.0219(3) Uani d . 1 . .
    O O3 0.60795(16) 0.41098(8) 0.36793(17) 0.0288(3) Uani d . 1 . .
    C C7 0.1925(2) 0.16842(10) 0.2815(2) 0.0247(3) Uani d . 1 . .
    H H7 0.1496 0.1214 0.2379 0.03 Uiso calc R 1 . .
    C C3 0.3140(2) 0.55353(11) 0.26647(19) 0.0232(3) Uani d . 1 . .
    C C1 0.2771(2) 0.54062(11) 0.63179(19) 0.0225(3) Uani d . 1 . .
    C C8 0.1324(2) 0.24062(11) 0.2229(2) 0.0235(3) Uani d . 1 . .
    C C9 0.2019(2) 0.30880(10) 0.2871(2) 0.0234(3) Uani d . 1 . .
    H H9 0.1624 0.3565 0.2445 0.028 Uiso calc R 1 . .
    C C5 0.3835(2) 0.24049(10) 0.4722(2) 0.0226(3) Uani d . 1 . .
    O O4 0.57808(18) 0.40136(8) 0.65883(16) 0.0313(3) Uani d . 1 . .
    C C6 0.3169(2) 0.16920(10) 0.4057(2) 0.0234(3) Uani d . 1 . .
    C C4 0.1985(3) 0.58896(14) 0.1340(2) 0.0343(4) Uani d . 1 . .
    H H5 0.2616 0.6087 0.0672 0.052 Uiso calc R 1 . .
    H H6 0.1377 0.6313 0.165 0.052 Uiso calc R 1 . .
    H H4 0.1226 0.5495 0.0855 0.052 Uiso calc R 1 . .
    O O2 0.29538(16) 0.48257(8) 0.29448(14) 0.0268(3) Uani d . 1 . .
    C C2 0.1372(2) 0.56626(12) 0.7009(2) 0.0311(4) Uani d . 1 . .
    H H2 0.1617 0.6172 0.7448 0.047 Uiso calc R 1 . .
    H H1 0.1249 0.5291 0.7752 0.047 Uiso calc R 1 . .
    H H3 0.0361 0.5688 0.6264 0.047 Uiso calc R 1 . .
loop_
    _atom_site_aniso_label
    _atom_site_aniso_U_11
    _atom_site_aniso_U_22
    _atom_site_aniso_U_33
    _atom_site_aniso_U_12
    _atom_site_aniso_U_13
    _atom_site_aniso_U_23
    Cu1 0.02168(12) 0.01600(12) 0.02151(13) 0.00133(6) 0.00540(8) 0.00034(7)
    Cl1 0.0456(3) 0.0184(2) 0.0364(3) 0.00489(17) 0.0057(2) 0.00646(17)
    Cl2 0.0360(2) 0.0319(3) 0.0301(2) 0.00245(18) -0.00326(19) -0.00169(18)
    N2 0.0313(8) 0.0209(8) 0.0354(9) 0.0017(6) -0.0016(7) 0.0037(6)
    O1 0.0303(6) 0.0243(6) 0.0310(7) -0.0009(5) 0.0144(5) -0.0015(5)
    N1 0.0219(6) 0.0182(7) 0.0267(7) 0.0017(5) 0.0077(5) 0.0000(6)
    O3 0.0269(6) 0.0249(6) 0.0377(7) 0.0009(5) 0.0139(5) -0.0034(6)
    C7 0.0291(8) 0.0191(8) 0.0276(9) -0.0010(6) 0.0101(7) -0.0033(7)
    C3 0.0244(8) 0.0254(8) 0.0203(8) 0.0064(6) 0.0059(6) 0.0020(6)
    C1 0.0238(8) 0.0237(8) 0.0206(7) 0.0049(6) 0.0063(6) 0.0043(6)
    C8 0.0236(8) 0.0238(8) 0.0234(8) 0.0025(6) 0.0060(6) 0.0001(6)
    C9 0.0233(7) 0.0203(8) 0.0277(8) 0.0034(6) 0.0084(6) 0.0016(7)
    C5 0.0226(7) 0.0202(8) 0.0267(9) 0.0023(6) 0.0091(6) 0.0012(6)
    O4 0.0382(7) 0.0223(7) 0.0289(7) 0.0014(5) -0.0019(5) 0.0038(5)
    C6 0.0285(8) 0.0156(7) 0.0283(9) 0.0039(6) 0.0112(7) 0.0037(6)
    C4 0.0334(10) 0.0389(11) 0.0278(9) 0.0106(8) 0.0009(7) 0.0072(8)
    O2 0.0295(6) 0.0239(6) 0.0250(6) 0.0007(5) 0.0023(5) 0.0022(5)
    C2 0.0301(9) 0.0328(10) 0.0346(10) 0.0050(7) 0.0159(8) -0.0004(8)
_geom_special_details     ?
loop_
    _geom_bond_atom_site_label_1
    _geom_bond_atom_site_label_2
    _geom_bond_site_symmetry_2
    _geom_bond_distance
    _geom_bond_publ_flag
    Cu1 O1 . 1.9665(14) ?
    Cu1 O4 . 1.9688(15) ?
    Cu1 O2 . 1.9691(14) ?
    Cu1 O3 . 1.9743(14) ?
    Cu1 N1 . 2.2449(15) ?
    Cu1 Cu1 3_666 2.6600(6) ?
    Cl1 C6 . 1.7342(18) ?
    Cl2 C8 . 1.735(2) ?
    N2 C5 . 1.349(2) ?
    N2 H10 . 0.86 ?
    N2 H8 . 0.86 ?
    O1 C1 . 1.261(2) ?
    N1 C9 . 1.348(2) ?
    N1 C5 . 1.351(2) ?
    O3 C1 3_666 1.259(2) ?
    C7 C6 . 1.365(3) ?
    C7 C8 . 1.390(2) ?
    C7 H7 . 0.93 ?
    C3 O2 . 1.252(2) ?
    C3 O4 3_666 1.262(2) ?
    C3 C4 . 1.505(2) ?
    C1 O3 3_666 1.259(2) ?
    C1 C2 . 1.511(2) ?
    C8 C9 . 1.371(3) ?
    C9 H9 . 0.93 ?
    C5 C6 . 1.416(3) ?
    O4 C3 3_666 1.262(2) ?
    C4 H5 . 0.96 ?
    C4 H6 . 0.96 ?
    C4 H4 . 0.96 ?
    C2 H2 . 0.96 ?
    C2 H1 . 0.96 ?
    C2 H3 . 0.96 ?
loop_
    _geom_angle_atom_site_label_1
    _geom_angle_atom_site_label_2
    _geom_angle_atom_site_label_3
    _geom_angle_site_symmetry_1
    _geom_angle_site_symmetry_3
    _geom_angle
    _geom_angle_publ_flag
    O1 Cu1 O4 . . 90.18(6) ?
    O1 Cu1 O2 . . 86.83(6) ?
    O4 Cu1 O2 . . 167.37(6) ?
    O1 Cu1 O3 . . 167.68(6) ?
    O4 Cu1 O3 . . 89.71(7) ?
    O2 Cu1 O3 . . 90.60(6) ?
    O1 Cu1 N1 . . 101.65(6) ?
    O4 Cu1 N1 . . 97.18(6) ?
    O2 Cu1 N1 . . 95.43(6) ?
    O3 Cu1 N1 . . 90.58(6) ?
    O1 Cu1 Cu1 . 3_666 83.91(4) ?
    O4 Cu1 Cu1 . 3_666 82.81(5) ?
    O2 Cu1 Cu1 . 3_666 84.67(4) ?
    O3 Cu1 Cu1 . 3_666 83.85(4) ?
    N1 Cu1 Cu1 . 3_666 174.44(4) ?
    C5 N2 H10 . . 120 ?
    C5 N2 H8 . . 120 ?
    H10 N2 H8 . . 120 ?
    C1 O1 Cu1 . . 123.41(12) ?
    C9 N1 C5 . . 119.05(15) ?
    C9 N1 Cu1 . . 113.20(11) ?
    C5 N1 Cu1 . . 127.40(12) ?
    C1 O3 Cu1 3_666 . 123.07(12) ?
    C6 C7 C8 . . 117.37(16) ?
    C6 C7 H7 . . 121.3 ?
    C8 C7 H7 . . 121.3 ?
    O2 C3 O4 . 3_666 125.23(16) ?
    O2 C3 C4 . . 118.13(17) ?
    O4 C3 C4 3_666 . 116.64(17) ?
    O3 C1 O1 3_666 . 125.55(16) ?
    O3 C1 C2 3_666 . 117.59(17) ?
    O1 C1 C2 . . 116.85(16) ?
    C9 C8 C7 . . 119.85(17) ?
    C9 C8 Cl2 . . 120.30(14) ?
    C7 C8 Cl2 . . 119.83(14) ?
    N1 C9 C8 . . 122.72(16) ?
    N1 C9 H9 . . 118.6 ?
    C8 C9 H9 . . 118.6 ?
    N2 C5 N1 . . 119.58(16) ?
    N2 C5 C6 . . 121.08(16) ?
    N1 C5 C6 . . 119.34(16) ?
    C3 O4 Cu1 3_666 . 124.50(12) ?
    C7 C6 C5 . . 121.61(16) ?
    C7 C6 Cl1 . . 119.62(14) ?
    C5 C6 Cl1 . . 118.77(14) ?
    C3 C4 H5 . . 109.5 ?
    C3 C4 H6 . . 109.5 ?
    H5 C4 H6 . . 109.5 ?
    C3 C4 H4 . . 109.5 ?
    H5 C4 H4 . . 109.5 ?
    H6 C4 H4 . . 109.5 ?
    C3 O2 Cu1 . . 122.58(12) ?
    C1 C2 H2 . . 109.5 ?
    C1 C2 H1 . . 109.5 ?
    H2 C2 H1 . . 109.5 ?
    C1 C2 H3 . . 109.5 ?
    H2 C2 H3 . . 109.5 ?
    H1 C2 H3 . . 109.5 ?
