# Supplementary material for: Tetra-μ-acetato-κ8 O:O′-bis­[(2-amino-3,5-dichloro­pyridine-κN 1)copper(II)](Cu—Cu)
Source: Acta Crystallogr Sect E Struct Rep Online. 2011 May 7;67(Pt 6):m691. doi: 10.1107/S1600536811015662 (PMC3120466; doi:10.1107/S1600536811015662)
Supplement: Supplementary file 2 [file e-67-0m691-Isup2.hkl]

#
# h,k,l, Fc-squared, Fo-squared, sigma(Fo-squared) and status flag
#
data_I
_shelx_title ' HC1 in P2(1)/c'
_shelx_refln_list_code          4
_shelx_F_calc_maximum      217.71
_exptl_crystal_F_000       692.00
_reflns_d_resolution_high  0.7501
 
loop_
 _symmetry_equiv_pos_as_xyz
 'x, y, z'
 '-x, y+1/2, -z+1/2'
 '-x, -y, -z'
 'x, -y-1/2, z-1/2'
 
_cell_length_a     8.2857
_cell_length_b    17.0099
_cell_length_c     9.3159
_cell_angle_alpha  90.000
_cell_angle_beta  103.068
_cell_angle_gamma  90.000
 
_shelx_F_squared_multiplier     1.000
 
loop_
 _refln_index_h
 _refln_index_k
 _refln_index_l
 _refln_F_squared_calc
 _refln_F_squared_meas
 _refln_F_squared_sigma
 _refln_observed_status
   3   0   0     1473.49     1545.40     13.46 o
   4   0   0     1225.82     1132.55     14.12 o
   5   0   0     5249.59     5457.85     29.91 o
   6   0   0     2174.87     2144.59      8.55 o
   7   0   0     4479.02     4529.25     51.60 o
   8   0   0     1095.31     1089.32     27.33 o
   9   0   0        9.27        6.58      1.14 o
  10   0   0      214.75      214.02      6.38 o
   3   1   0       29.50       25.44      1.04 o
   4   1   0     2427.74     2350.32      9.12 o
   5   1   0      841.59      944.46      9.41 o
   6   1   0      396.95      368.39      5.73 o
   7   1   0      313.15      291.54      6.42 o
   8   1   0       64.63       65.65      2.89 o
   9   1   0      690.72      733.44      8.89 o
  10   1   0       24.44       27.28      1.55 o
   2   2   0     3963.62     3902.23     15.15 o
   3   2   0       26.41       43.46      3.30 o
   4   2   0     1095.78      872.86     10.11 o
   5   2   0      143.12      122.10      2.06 o
   6   2   0     5289.35     5584.79     34.54 o
   7   2   0     2993.02     3157.06     22.17 o
   8   2   0      400.09      410.68      7.63 o
   9   2   0        5.56        7.23      1.01 o
  10   2   0        7.60        9.33      1.15 o
   2   3   0     7022.07     6517.17     53.03 o
   3   3   0     9455.73     8764.83     54.77 o
   4   3   0     1508.39     1304.61     13.94 o
   5   3   0     8493.08     8691.14     40.30 o
   6   3   0       38.49       28.42      1.28 o
   7   3   0       58.06       64.63      2.18 o
   8   3   0     1077.44     1085.83     12.13 o
   9   3   0      112.22      117.67      3.91 o
  10   3   0      491.91      543.35      6.66 o
   2   4   0      104.03       86.97      2.00 o
   3   4   0     1741.01     1740.68     12.87 o
   4   4   0     4237.93     4342.17     24.58 o
   5   4   0     2456.65     2460.70     20.42 o
   6   4   0      825.26      814.98      5.28 o
   7   4   0        0.76        2.92      0.49 o
   8   4   0      288.81      270.43      7.04 o
   9   4   0      137.87      153.38      4.66 o
  10   4   0       34.66       37.97      2.07 o
   1   5   0       30.37       17.38      4.32 o
   2   5   0    10670.80    10352.14    146.56 o
   3   5   0     4703.37     4730.33     20.29 o
   4   5   0     7368.94     7179.98     35.63 o
   5   5   0      546.21      485.66      4.67 o
   6   5   0      814.21      777.95      7.03 o
   7   5   0     2091.70     2160.90     22.20 o
   8   5   0      108.21      115.38      3.74 o
   9   5   0      394.27      407.82      8.31 o
  10   5   0       35.47       44.55      2.88 o
   0   6   0    47397.93    44451.66   2177.16 o
   1   6   0     9529.89     9674.35     28.82 o
   2   6   0    26163.97    26258.29    172.41 o
   3   6   0       27.74       56.63      1.42 o
   4   6   0     3125.28     3374.34     13.91 o
   5   6   0     8615.44     8691.06     73.76 o
   6   6   0     3153.99     3320.03     18.35 o
   7   6   0     1697.19     1659.85     21.24 o
   8   6   0        5.48        7.82      1.41 o
   9   6   0       21.23       22.38      1.91 o
  10   6   0        0.14        3.43      0.70 o
   1   7   0     3962.42     4255.12     56.83 o
   2   7   0       68.49      108.00      1.47 o
   3   7   0       69.44       86.29      1.46 o
   4   7   0      108.74      114.13      2.11 o
   5   7   0     1232.51     1145.23     13.75 o
   6   7   0      368.69      335.91      6.98 o
   7   7   0     1221.60     1163.43     17.86 o
   8   7   0       16.28       17.25      2.48 o
   9   7   0       23.16       24.61      2.28 o
  10   7   0      112.56      117.86      4.06 o
   0   8   0     6924.91     7253.06    106.53 o
   1   8   0    11911.32    12228.26     86.72 o
   3   8   0      248.93      238.91      3.48 o
   4   8   0     2565.04     2443.34     15.78 o
   5   8   0     1448.67     1499.53     18.13 o
   6   8   0     1594.10     1479.54     14.11 o
   7   8   0      955.22      948.78     12.01 o
   8   8   0     1583.90     1644.31     14.47 o
   9   8   0      502.37      518.90      6.49 o
  10   8   0       24.10       23.03      1.68 o
   1   9   0      335.77      274.88      8.18 o
   2   9   0     2275.81     2242.06      7.46 o
   3   9   0     4967.43     4797.98     45.23 o
   4   9   0      619.61      571.55      8.75 o
   5   9   0     1656.56     1679.58     16.73 o
   6   9   0      294.62      267.87      4.73 o
   7   9   0      281.33      265.58      6.11 o
   8   9   0      220.79      230.16      5.71 o
   9   9   0      181.83      197.39      4.83 o
   0  10   0     1443.23     1368.63     28.93 o
   1  10   0      995.64     1010.96      7.01 o
   2  10   0     1256.64     1156.75     10.70 o
   3  10   0       25.35       20.17      1.20 o
   4  10   0      507.27      493.05      4.28 o
   5  10   0      183.00      169.15      3.92 o
   6  10   0       70.79       61.87      3.06 o
   7  10   0      249.39      234.82      4.50 o
   8  10   0        6.60        5.49      0.73 o
   9  10   0        1.39        3.90      1.21 o
   1  11   0      430.41      332.26     11.10 o
   2  11   0     5751.00     5899.07     58.30 o
   3  11   0     6312.43     6623.81     68.38 o
   4  11   0     7649.00     7365.72     94.04 o
   5  11   0      237.94      243.38      2.87 o
   6  11   0      137.02      120.49      2.75 o
   7  11   0      668.68      647.23     16.69 o
   8  11   0       57.06       67.93      3.60 o
   9  11   0      693.72      780.62      7.14 o
   0  12   0    13808.49    14277.55    565.30 o
   1  12   0     1851.66     1970.13     28.97 o
   2  12   0     3181.35     2849.71     21.74 o
   3  12   0       76.12       72.90      2.26 o
   4  12   0      883.51      899.14     13.49 o
   5  12   0     3194.69     3186.03     18.85 o
   6  12   0      299.91      298.71      4.98 o
   7  12   0      179.49      170.65      4.48 o
   8  12   0       34.28       34.51      2.04 o
   9  12   0       15.95       13.40      2.71 o
   1  13   0      337.00      395.01     10.49 o
   2  13   0      136.00      115.41      3.68 o
   3  13   0     2574.00     2700.48     27.31 o
   4  13   0     1056.50     1018.55     13.88 o
   5  13   0     1502.60     1417.92     14.66 o
   6  13   0      244.36      221.27      5.60 o
   7  13   0       37.44       39.32      2.18 o
   8  13   0       61.12       68.28      3.06 o
   0  14   0      160.56      151.29      3.63 o
   1  14   0     3801.17     3960.65     48.73 o
   2  14   0      884.97      848.39      9.48 o
   3  14   0      412.50      407.97      4.51 o
   4  14   0     1527.21     1559.39     19.31 o
   5  14   0      928.43      883.20     16.16 o
   6  14   0     1393.84     1303.41     19.20 o
   7  14   0      612.03      606.48     10.55 o
   8  14   0      258.84      248.46      4.99 o
   1  15   0      397.11      406.96      4.56 o
   2  15   0      751.52      724.30     10.46 o
   3  15   0      549.08      512.74     12.59 o
   4  15   0       40.67       40.98      2.15 o
   5  15   0      676.76      610.78     13.16 o
   6  15   0        4.63        1.60      0.96 o
   7  15   0        2.21        3.51      0.82 o
   8  15   0      475.23      477.70     11.80 o
   0  16   0     1542.94     1582.07     22.17 o
   1  16   0       15.65       14.56      0.77 o
   2  16   0     1128.03     1138.56     17.01 o
   3  16   0        3.66        6.60      1.31 o
   4  16   0        3.58        2.27      1.34 o
   5  16   0       62.60       57.08      5.57 o
   6  16   0       20.82       15.87      2.20 o
   7  16   0      137.24      149.22      5.21 o
   1  17   0     1783.39     1781.16     20.49 o
   2  17   0     3632.07     3664.13     56.56 o
   3  17   0     1224.06     1275.13     22.57 o
   4  17   0     1337.82     1302.62     66.50 o
   5  17   0      215.58      197.01      7.84 o
   6  17   0      203.69      206.00      5.19 o
   7  17   0      226.98      256.48     11.24 o
   0  18   0     2081.70     2144.27     33.27 o
   1  18   0      100.65       90.65      3.27 o
   2  18   0      139.51      138.99      6.15 o
   3  18   0      167.71      178.92      5.89 o
   4  18   0       26.62       28.20      2.86 o
   5  18   0      473.27      481.34      9.55 o
   6  18   0      103.04      106.49      4.60 o
   1  19   0      519.43      474.49      7.73 o
   2  19   0      684.53      642.19     18.37 o
   3  19   0      570.62      605.68     17.01 o
   4  19   0      263.48      274.86      8.63 o
   5  19   0      817.72      906.27     19.02 o
   0  20   0      624.02      575.38     17.91 o
   1  20   0     1058.72     1095.03     19.08 o
   2  20   0        4.67        6.98      2.40 o
   3  20   0       23.11       31.25      2.70 o
   4  20   0      218.44      219.81      5.46 o
   5  20   0      183.18      184.77      6.21 o
   1  21   0       27.31       44.42      8.71 o
   2  21   0       29.31       31.78      3.27 o
   3  21   0      118.15      120.91      3.57 o
   4  21   0       15.92       25.95      2.46 o
   0  22   0      771.23      821.00     31.89 o
   1  22   0      106.66       91.23      7.82 o
   2  22   0      320.72      349.99      9.93 o
 -10   1   1      435.53      483.02      6.88 o
  -9   1   1     1105.08     1137.95     10.73 o
  -8   1   1      698.85      697.36      7.17 o
  -7   1   1     1361.73     1409.40      5.85 o
  -6   1   1     1642.20     1555.98     14.41 o
  -5   1   1       18.38       24.58      1.28 o
  -4   1   1      305.13      252.19      2.46 o
  -3   1   1       15.42        9.07      0.61 o
  -2   1   1     4347.17     4356.36     15.07 o
   2   1   1      174.53      195.75      2.84 o
   3   1   1        5.25        6.83      0.78 o
   4   1   1      119.94      107.56      1.30 o
   5   1   1      481.49      455.19      3.63 o
   6   1   1     2768.03     2795.88     40.83 o
   7   1   1     4439.11     4815.94     29.21 o
   8   1   1      995.89     1020.45      8.02 o
   9   1   1        1.83        2.48      1.08 o
  10   1   1        0.11        4.53      1.22 o
 -10   2   1      297.17      305.27      4.92 o
  -9   2   1      284.16      292.78      7.13 o
  -8   2   1        6.06        7.42      0.96 o
  -7   2   1      567.03      529.92      5.04 o
  -6   2   1     1471.57     1385.18      7.10 o
  -5   2   1     1622.05     1569.64     10.08 o
  -4   2   1     2373.56     2392.22      6.18 o
  -3   2   1        9.64       21.70      1.72 o
  -2   2   1      646.27      693.75      6.52 o
   2   2   1        8.45       13.82      0.98 o
   3   2   1        9.89       23.17      1.13 o
   4   2   1      794.58      681.77      5.66 o
   5   2   1     1534.26     1545.24     14.47 o
   6   2   1      572.02      543.06      8.41 o
   7   2   1      119.39      107.65      2.59 o
   8   2   1      105.52       95.12      2.83 o
   9   2   1      155.37      163.67      4.93 o
  10   2   1      398.95      420.77      8.05 o
 -10   3   1        0.48        7.27      1.12 o
  -9   3   1       36.89       40.18      2.43 o
  -8   3   1       47.90       47.50      2.52 o
  -7   3   1      122.73      119.71      1.61 o
  -6   3   1      116.25      106.05      1.98 o
  -5   3   1        4.10        7.91      0.74 o
  -4   3   1       55.69       52.39      1.30 o
  -3   3   1        0.38        3.75      0.53 o
  -2   3   1       30.16       52.03      3.73 o
   2   3   1     1230.25     1267.45     10.04 o
   3   3   1       11.58       21.33      1.09 o
   4   3   1      545.34      568.95      5.36 o
   5   3   1      136.99      164.31      2.74 o
   6   3   1      589.88      603.59      4.21 o
   7   3   1      641.07      631.22      6.14 o
   8   3   1       10.02       10.05      0.76 o
   9   3   1       70.80       67.97      2.69 o
  10   3   1        0.98        1.99      0.85 o
 -10   4   1      358.35      405.69      5.81 o
  -9   4   1      582.19      592.90      7.61 o
  -8   4   1      155.59      142.25      2.13 o
  -7   4   1     1179.43     1179.48     10.85 o
  -6   4   1     1779.83     1670.93     16.76 o
  -5   4   1     3918.57     4129.46     31.00 o
  -4   4   1     4609.03     4461.06     68.23 o
  -3   4   1      521.49      442.05      5.31 o
  -2   4   1       62.01       79.90      2.64 o
  -1   4   1      483.56      465.02      7.14 o
   1   4   1       11.54       12.23      0.62 o
   2   4   1      583.29      413.73      8.68 o
   3   4   1     1028.22      923.67      5.36 o
   4   4   1     1241.90     1100.98      9.24 o
   5   4   1     2981.49     2951.18     16.11 o
   6   4   1      386.04      346.30      4.68 o
   7   4   1        1.29        3.41      0.55 o
   8   4   1        9.76       11.93      0.85 o
   9   4   1      159.06      166.11      5.36 o
  10   4   1      581.58      664.35      9.33 o
 -10   5   1       49.60       53.88      2.77 o
  -9   5   1      246.54      249.75      5.18 o
  -8   5   1      269.64      253.59      3.91 o
  -7   5   1      633.47      610.81      6.71 o
  -6   5   1      274.88      245.75      3.59 o
  -5   5   1        2.15        2.92      0.70 o
  -4   5   1      118.73       94.62      2.74 o
  -3   5   1     1672.67     1712.06     20.68 o
  -1   5   1     1723.53     1835.75     17.77 o
   0   5   1        5.24       10.83      0.51 o
   1   5   1     3301.59     3454.11      5.55 o
   2   5   1     3736.25     3801.96     11.20 o
   3   5   1      439.51      415.00      7.95 o
   4   5   1     1395.93     1472.38     11.51 o
   5   5   1      844.02      813.49     12.96 o
   6   5   1      690.49      653.67      7.08 o
   7   5   1      384.16      355.10      4.25 o
   8   5   1      278.53      291.36      4.74 o
   9   5   1      103.18      103.09      3.78 o
  10   5   1        3.65        5.95      0.98 o
 -10   6   1      232.95      243.25      5.43 o
  -9   6   1      167.65      190.56      5.97 o
  -8   6   1        5.15        9.18      1.17 o
  -7   6   1       32.47       27.88      1.25 o
  -6   6   1      609.34      606.36      7.75 o
  -5   6   1      644.09      644.92     10.64 o
  -4   6   1      961.16      906.26      9.75 o
  -3   6   1      188.34      168.32      2.38 o
  -2   6   1     2784.65     2914.01     10.56 o
   0   6   1     1526.31     1588.97     12.33 o
   1   6   1     2305.92     2680.37     42.96 o
   2   6   1     1387.14     1402.92     13.30 o
   3   6   1     1410.30     1394.58     10.56 o
   4   6   1     1198.67     1246.41     10.86 o
   5   6   1      362.77      294.32      7.14 o
   6   6   1      223.27      216.00      4.52 o
   7   6   1       31.52       22.99      1.68 o
   8   6   1       79.52       71.92      3.07 o
   9   6   1      235.63      238.29      4.93 o
  10   6   1       78.24       84.25      2.64 o
 -10   7   1      294.13      313.36      6.86 o
  -9   7   1     1436.98     1522.50     22.28 o
  -8   7   1     1094.04     1134.93     18.34 o
  -7   7   1      792.77      790.32      7.81 o
  -6   7   1     1450.11     1465.56     18.71 o
  -5   7   1       22.18       15.91      1.75 o
  -4   7   1      131.19      104.47      2.08 o
  -3   7   1       89.77       78.44      1.40 o
  -2   7   1     3629.94     3530.34      9.20 o
  -1   7   1     2280.81     2220.42     10.06 o
   0   7   1     4363.17     4239.66     14.12 o
   1   7   1      963.98      951.44     12.21 o
   2   7   1     1526.35     1487.31     16.71 o
   3   7   1      141.09      134.01      2.00 o
   4   7   1      291.19      237.47      4.74 o
   5   7   1     1121.65     1156.44     13.65 o
   6   7   1      446.89      404.62      6.21 o
   7   7   1     2884.14     2993.00     40.21 o
   8   7   1     1713.08     1831.50     16.15 o
   9   7   1      166.55      181.98      4.98 o
 -10   8   1      152.21      148.20      3.22 o
  -9   8   1      118.74      121.90      4.77 o
  -8   8   1      195.40      193.14      4.39 o
  -7   8   1      171.77      154.65      2.77 o
  -6   8   1      331.46      301.24      6.28 o
  -5   8   1       70.64       64.56      2.00 o
  -4   8   1      173.64      152.08      2.40 o
  -3   8   1      542.36      604.86      5.86 o
  -2   8   1      443.57      504.39     11.02 o
  -1   8   1      713.54      843.95      8.83 o
   0   8   1       18.27       15.89      3.01 o
   1   8   1       86.29       89.78      1.61 o
   2   8   1      644.66      836.30     10.77 o
   3   8   1      288.21      308.86      3.87 o
   4   8   1       37.91       34.16      1.46 o
   5   8   1        0.89        5.71      0.65 o
   6   8   1      705.31      695.02     10.24 o
   7   8   1      641.04      589.59      8.36 o
   8   8   1      142.88      137.06      5.79 o
   9   8   1      104.40      104.95      4.11 o
 -10   9   1       38.97       34.43      1.58 o
  -9   9   1       92.33      102.36      4.86 o
  -8   9   1       83.02       83.51      6.60 o
  -7   9   1      702.58      706.01     10.22 o
  -6   9   1      587.53      562.67      7.71 o
  -5   9   1      339.24      324.05      5.58 o
  -4   9   1        6.61       17.13      0.77 o
  -3   9   1     1186.27     1237.01      7.90 o
  -2   9   1     1035.65     1149.57     16.70 o
  -1   9   1     1185.54     1164.37     14.87 o
   0   9   1     1362.00     1352.05     21.03 o
   1   9   1     4407.19     4817.52     20.75 o
   2   9   1      205.38      228.52      2.10 o
   3   9   1      196.97      191.17      3.32 o
   4   9   1       49.13       45.39      1.26 o
   5   9   1       97.51      100.86      2.44 o
   6   9   1      741.23      730.12      7.79 o
   7   9   1      275.38      266.35      4.52 o
   8   9   1      268.49      283.47      5.01 o
   9   9   1       86.90       94.60      3.10 o
  -9  10   1      104.47      110.24      4.07 o
  -8  10   1      113.27      115.57      4.42 o
  -7  10   1      677.49      643.96      7.26 o
  -6  10   1      679.03      638.98     11.01 o
  -5  10   1     2653.95     2679.43     14.67 o
  -4  10   1     2919.93     3003.13     15.08 o
  -3  10   1     1542.83     1548.71     18.60 o
  -2  10   1       44.43       55.77      2.54 o
  -1  10   1        1.51        2.85      0.62 o
   0  10   1      114.94       76.72      1.72 o
   1  10   1       28.22       29.31      1.43 o
   2  10   1     1197.65     1150.70     15.66 o
   3  10   1     2281.11     2344.36     32.14 o
   4  10   1      674.22      636.15      8.28 o
   5  10   1      734.69      745.42      9.04 o
   6  10   1        2.91        4.30      0.73 o
   7  10   1       80.01       82.80      4.43 o
   8  10   1        3.72        3.53      1.26 o
   9  10   1      294.58      323.05      6.26 o
  -9  11   1       43.64       44.73      2.75 o
  -8  11   1        0.38        5.50      1.17 o
  -7  11   1        0.13        3.23      0.64 o
  -6  11   1      160.28      142.30      4.41 o
  -5  11   1      114.51      106.59      4.03 o
  -4  11   1        8.47        9.66      1.42 o
  -3  11   1        6.35       11.95      1.21 o
  -2  11   1        2.04        3.06      0.39 o
   0  11   1      179.49      189.71      3.02 o
   1  11   1       13.43       15.84      0.63 o
   2  11   1      112.90      107.91      1.75 o
   3  11   1      345.18      314.72      4.48 o
   4  11   1      167.81      155.28      2.78 o
   5  11   1        8.11        7.57      0.68 o
   6  11   1       23.01       22.27      1.45 o
   7  11   1       32.12       32.79      1.95 o
   8  11   1        6.37        9.48      1.19 o
   9  11   1       15.45       15.01      1.37 o
  -9  12   1      323.40      307.61      6.18 o
  -8  12   1       79.09       75.17      3.98 o
  -7  12   1        5.62        6.66      1.35 o
  -6  12   1     1108.75     1067.72      9.47 o
  -5  12   1     1240.91     1267.22     14.52 o
  -4  12   1     3374.42     3576.77     53.01 o
  -3  12   1      846.46      834.65     11.90 o
  -2  12   1      242.14      254.80      4.64 o
   0  12   1       44.01       44.89      1.00 o
   1  12   1      135.59      140.72      2.59 o
   2  12   1     2792.83     2899.43     27.18 o
   3  12   1     4632.97     4904.42     63.46 o
   4  12   1     2791.28     2764.28     30.08 o
   5  12   1      275.52      266.29      3.57 o
   6  12   1       55.20       54.95      2.47 o
   7  12   1      105.71      108.67      5.35 o
   8  12   1       12.23       14.69      1.37 o
  -8  13   1      821.76      843.55     11.73 o
  -7  13   1      678.55      674.74      8.94 o
  -6  13   1      279.09      266.22      6.80 o
  -5  13   1        8.34        6.52      0.87 o
  -4  13   1        0.61        1.99      0.62 o
  -3  13   1      240.23      243.05      2.72 o
  -2  13   1     2031.67     2065.54     35.45 o
  -1  13   1       64.85       46.90      1.65 o
   0  13   1       49.99       44.67      1.81 o
   1  13   1      121.88      124.38      3.05 o
   2  13   1     1321.38     1402.05     19.33 o
   3  13   1      244.36      223.08      4.33 o
   4  13   1       54.86       47.93      1.78 o
   5  13   1      991.53      942.56     16.93 o
   6  13   1      492.98      471.34      8.24 o
   7  13   1      567.02      564.24      6.83 o
   8  13   1      221.56      225.80      4.80 o
  -8  14   1       29.88       34.75      3.46 o
  -7  14   1        8.29        9.09      3.26 o
  -6  14   1      262.71      231.46      8.67 o
  -5  14   1      235.62      218.07      3.78 o
  -4  14   1      101.14       98.54      2.53 o
  -3  14   1      772.48      744.82      8.54 o
   0  14   1      371.26      404.47      6.75 o
   1  14   1       63.76       64.83      2.28 o
   2  14   1      931.97      919.24     10.27 o
   3  14   1     2693.10     2751.05     39.72 o
   4  14   1       56.77       60.96      2.73 o
   5  14   1      129.20      106.86      3.34 o
   6  14   1      246.48      236.68      4.62 o
   7  14   1        1.57        3.89      0.80 o
   8  14   1      167.69      167.52      3.90 o
  -8  15   1      458.40      483.28      7.50 o
  -7  15   1      235.12      254.00      5.70 o
  -6  15   1      101.95       95.47      7.20 o
  -5  15   1      207.49      197.35      4.62 o
  -4  15   1       81.47       81.16      1.97 o
  -3  15   1      123.21      115.05      3.19 o
  -2  15   1      755.98      797.11     11.05 o
  -1  15   1     4516.49     4840.61     33.60 o
   0  15   1     1340.18     1379.68     16.90 o
   1  15   1      833.82      845.85     15.77 o
   2  15   1      155.24      158.46      2.47 o
   3  15   1      575.88      575.35      9.29 o
   4  15   1      268.01      234.18      5.72 o
   5  15   1       91.93      103.28      2.51 o
   6  15   1      289.43      265.01      8.48 o
   7  15   1      339.69      329.19      6.34 o
  -7  16   1      520.26      521.57     17.62 o
  -6  16   1       85.58       98.52      6.10 o
  -5  16   1      682.47      696.33     11.53 o
  -4  16   1      130.91      138.87      5.88 o
  -3  16   1      203.23      195.39      4.22 o
  -2  16   1      186.18      173.59      3.22 o
  -1  16   1      291.14      313.17      5.63 o
   0  16   1      957.70      929.53      8.77 o
   1  16   1      274.49      273.23      3.83 o
   2  16   1       16.98       20.45      1.42 o
   3  16   1       17.23       16.84      1.53 o
   4  16   1        7.06        6.65      1.14 o
   5  16   1      394.76      427.50      9.50 o
   6  16   1      192.41      173.06      5.15 o
   7  16   1       42.76       45.49      3.21 o
  -7  17   1      151.57      138.28      5.29 o
  -6  17   1      219.38      215.80      7.43 o
  -5  17   1      129.28      122.91      5.39 o
  -4  17   1      264.45      268.26      8.98 o
  -3  17   1        6.63        8.94      2.24 o
  -2  17   1     1227.36     1210.02     26.02 o
  -1  17   1        5.64        6.69      1.69 o
   0  17   1      412.61      433.30     11.74 o
   1  17   1       38.30       36.10      2.64 o
   2  17   1       76.81       68.07      3.78 o
   3  17   1        7.31        7.66      2.72 o
   4  17   1        1.63        4.44      0.83 o
   5  17   1      828.11      807.13     11.27 o
   6  17   1       57.60       57.09      3.34 o
  -6  18   1      641.72      653.55      8.95 o
  -5  18   1      482.71      540.26     12.30 o
  -4  18   1      965.72     1020.83     16.03 o
  -3  18   1      326.89      327.99      6.77 o
  -2  18   1      856.75      876.27     21.38 o
  -1  18   1        0.69        2.21      0.46 o
   0  18   1      103.29       87.50      5.33 o
   1  18   1      831.87      836.54     18.68 o
   2  18   1      900.26      914.34     16.79 o
   3  18   1      825.04      881.47     14.55 o
   4  18   1     1128.26     1178.25     22.73 o
   5  18   1      446.89      428.89      5.62 o
   6  18   1      373.75      393.40      7.92 o
  -6  19   1       73.14       70.77      3.69 o
  -5  19   1       74.20       83.97      4.79 o
  -4  19   1      182.13      192.93      5.21 o
  -3  19   1       35.16       45.02      3.49 o
  -2  19   1       10.63       12.89      1.34 o
  -1  19   1      156.31      129.90      4.76 o
   0  19   1       46.58       45.48      3.95 o
   1  19   1      131.28      140.53      4.40 o
   2  19   1       21.37       20.55      2.60 o
   3  19   1        2.58        6.10      2.61 o
   4  19   1      209.55      210.55      6.02 o
   5  19   1        0.84        4.35      0.95 o
  -5  20   1      306.56      315.07      8.77 o
  -4  20   1      508.89      545.16      7.93 o
  -3  20   1     1150.73     1258.49     27.96 o
  -2  20   1      347.87      326.65     11.51 o
  -1  20   1      387.40      402.30     11.00 o
   0  20   1        1.67        2.78      0.42 o
   1  20   1       42.75       41.88      2.68 o
   2  20   1     1101.12     1187.50     15.71 o
   3  20   1     1198.17     1292.68     41.51 o
   4  20   1      199.44      208.08      5.85 o
  -4  21   1        0.12        3.35      1.56 o
  -3  21   1      622.86      688.62     15.57 o
  -2  21   1      362.02      376.11     15.20 o
  -1  21   1      342.31      370.45     18.74 o
   0  21   1      207.68      195.17      5.77 o
   1  21   1     1266.13     1318.24     19.01 o
   2  21   1       83.34       93.09      9.18 o
   3  21   1      121.85      120.54      3.84 o
  -2  22   1      374.99      395.71     10.76 o
  -1  22   1       35.53       28.93      3.67 o
   0  22   1        8.62       10.11      1.92 o
   1  22   1       97.50      105.72      3.73 o
   2  22   1        1.81        1.26      1.69 o
 -11   0   2        3.58        6.31      1.51 o
 -10   0   2      950.73     1047.22     14.16 o
  -9   0   2      242.02      247.61      8.94 o
  -8   0   2      353.37      366.85      6.77 o
  -7   0   2       27.39       29.78      3.24 o
  -6   0   2     5739.96     5803.27     81.38 o
  -5   0   2     2057.72     2171.13     23.47 o
  -4   0   2      219.88      240.94      8.96 o
  -3   0   2      102.59       57.26      2.77 o
   1   0   2    12514.04    12767.46     42.76 o
   3   0   2    13397.97    14244.70    108.97 o
   4   0   2      225.36      187.38      4.03 o
   5   0   2     9042.10     8846.91     64.86 o
   6   0   2     2753.78     2756.66     35.72 o
   7   0   2     3729.38     3931.84     74.01 o
   8   0   2       12.64        9.43      1.38 o
   9   0   2      102.68       86.26      5.00 o
  10   0   2      294.75      294.45     14.01 o
 -11   1   2      102.89      109.33      4.50 o
 -10   1   2      136.94      142.16      4.51 o
  -9   1   2      101.83      100.19      3.20 o
  -8   1   2       45.21       45.73      1.78 o
  -7   1   2      513.30      513.10      5.42 o
  -6   1   2      614.48      566.88     10.06 o
  -5   1   2      132.83      128.88      3.29 o
  -4   1   2     5935.38     5953.28     30.07 o
  -3   1   2     4449.38     4772.88     36.40 o
  -1   1   2      407.92      308.81      9.02 o
   2   1   2     1273.21     1262.86      8.49 o
   3   1   2     1765.21     1604.53     15.03 o
   4   1   2       64.51       99.75      1.55 o
   5   1   2       30.52       36.67      1.38 o
   6   1   2       70.60       73.15      3.23 o
   7   1   2      565.97      587.33     10.63 o
   8   1   2      287.83      269.67      5.80 o
   9   1   2      561.13      607.81      6.94 o
  10   1   2       16.99       12.12      1.44 o
 -10   2   2       43.03       41.78      2.04 o
  -9   2   2      744.13      786.26     11.58 o
  -8   2   2       39.61       43.92      1.72 o
  -7   2   2     1474.27     1474.22     10.29 o
  -6   2   2      902.00      803.58      8.46 o
  -5   2   2     3398.31     3349.34     23.24 o
  -4   2   2      108.64      129.52      2.33 o
  -3   2   2     8157.88     8682.31     52.59 o
  -2   2   2      765.19      698.09      8.76 o
  -1   2   2       18.98       39.79      2.99 o
   1   2   2    14402.46    15258.67    100.90 o
   2   2   2      113.46      134.47      1.96 o
   3   2   2     1634.15     1867.01     11.63 o
   4   2   2     4559.00     4747.22     16.99 o
   5   2   2      970.75      883.82     14.54 o
   6   2   2     4270.19     4446.83     45.57 o
   7   2   2       25.09       32.30      1.54 o
   8   2   2      313.52      297.59      4.61 o
   9   2   2       11.37       14.00      0.98 o
  10   2   2        2.11        7.04      1.54 o
 -10   3   2     1210.29     1350.53     12.83 o
  -9   3   2      626.68      629.13      8.23 o
  -8   3   2     1389.71     1371.12     14.27 o
  -7   3   2      105.87       94.52      2.36 o
  -6   3   2      221.18      240.46      2.91 o
  -5   3   2     6462.29     6578.93     35.37 o
  -4   3   2     5070.89     4986.07     43.95 o
  -3   3   2    15546.26    15116.65    157.25 o
  -2   3   2       85.36       63.02      0.82 o
  -1   3   2    13547.83    14081.92    137.28 o
   0   3   2    18198.69    17188.23     57.08 o
   1   3   2    10661.93    10860.51     30.05 o
   2   3   2    15457.60    15108.11     51.39 o
   3   3   2    15133.90    15303.24     36.08 o
   4   3   2     5890.76     6043.57     23.34 o
   5   3   2      592.42      582.96      8.54 o
   6   3   2        0.36        2.48      0.94 o
   7   3   2      165.75      147.13      2.30 o
   8   3   2     1122.35     1211.28      9.44 o
   9   3   2       73.68       82.15      3.19 o
  10   3   2      694.02      783.36      8.89 o
 -10   4   2       32.93       34.31      2.00 o
  -9   4   2      233.46      250.16      5.70 o
  -8   4   2        8.69       15.40      0.73 o
  -7   4   2     1151.16     1115.10     12.51 o
  -6   4   2      215.28      225.42      4.80 o
  -5   4   2      103.41      129.58      2.42 o
  -4   4   2       88.67       91.94      2.29 o
  -3   4   2      217.15      236.53      3.48 o
  -2   4   2       47.60       45.92      1.45 o
  -1   4   2     1733.98     1700.93     16.50 o
   0   4   2       50.75       48.87      1.35 o
   1   4   2     1603.36     1642.96     39.59 o
   2   4   2     1797.04     1874.61     23.88 o
   3   4   2      409.26      394.65      5.35 o
   4   4   2     2077.35     2030.66     10.90 o
   5   4   2      226.80      206.99      1.99 o
   6   4   2     1497.66     1444.11     14.26 o
   7   4   2        2.48        5.13      1.32 o
   8   4   2      112.56      106.27      4.05 o
   9   4   2        8.54        8.71      1.06 o
  10   4   2        4.18        8.71      1.33 o
 -10   5   2       94.59       99.69      3.36 o
  -9   5   2      759.08      772.89     11.64 o
  -8   5   2       44.84       46.05      1.84 o
  -7   5   2        8.30        7.85      0.64 o
  -6   5   2     1815.75     1761.21     19.14 o
  -5   5   2     1542.64     1549.79     15.91 o
  -4   5   2    15759.92    16328.85     28.22 o
  -3   5   2     1974.26     1900.53     26.48 o
  -1   5   2      665.73      658.74      5.62 o
   0   5   2      373.79      450.64      4.56 o
   1   5   2    12666.17    12841.54     51.84 o
   2   5   2     5026.72     5058.46     38.18 o
   3   5   2     5198.65     5026.40     23.48 o
   4   5   2     1584.45     1473.28      9.36 o
   5   5   2        2.05        7.83      2.32 o
   6   5   2      391.18      376.88      8.11 o
   7   5   2     1217.92     1222.04     14.52 o
   8   5   2      179.77      177.36      4.15 o
   9   5   2      738.95      809.20      7.37 o
 -10   6   2        5.19        5.97      0.89 o
  -9   6   2      105.63      106.07      5.71 o
  -8   6   2     1763.24     1863.32     28.92 o
  -7   6   2      625.35      604.57      4.53 o
  -6   6   2     2613.61     2601.43     18.82 o
  -5   6   2      654.39      642.22      7.41 o
  -4   6   2       11.47       17.09      1.11 o
  -3   6   2     1349.23     1386.17     12.40 o
  -2   6   2     7673.06     8056.44     24.12 o
   0   6   2    20559.52    20683.20    114.89 o
   1   6   2     9932.25    10525.99     31.16 o
   2   6   2     2241.71     2314.90     10.58 o
   3   6   2     3783.38     3859.11     22.85 o
   4   6   2      517.13      484.77      4.10 o
   5   6   2    12754.35    13042.60    305.94 o
   6   6   2     1195.23     1169.08     13.79 o
   7   6   2      501.20      480.00      6.98 o
   8   6   2        5.06        9.88      1.99 o
   9   6   2        9.08        9.24      1.54 o
 -10   7   2      138.51      133.94      3.29 o
  -9   7   2      382.32      364.36      8.39 o
  -8   7   2       62.43       69.11      3.59 o
  -7   7   2      542.30      549.85      7.80 o
  -6   7   2        6.71        5.53      0.81 o
  -5   7   2        9.44       13.25      0.71 o
  -4   7   2     3594.73     3762.47     25.16 o
  -3   7   2      260.07      232.26      4.27 o
  -2   7   2     2792.91     2852.53     49.14 o
  -1   7   2       12.72        4.56      1.62 o
   0   7   2     4684.15     5286.08     27.39 o
   1   7   2      192.36      163.30      2.80 o
   2   7   2        9.33        4.94      1.07 o
   3   7   2      297.67      296.87      3.44 o
   4   7   2      222.74      209.51      2.96 o
   5   7   2      449.89      398.58      7.12 o
   6   7   2      916.40      834.02     10.14 o
   7   7   2       74.11       76.85      3.18 o
   8   7   2      171.82      181.71      5.29 o
   9   7   2      122.52      124.27      3.41 o
 -10   8   2      169.93      153.80      3.54 o
  -9   8   2     1053.39     1099.27     11.55 o
  -8   8   2      111.81      121.01      3.56 o
  -7   8   2     2103.33     2038.62     38.58 o
  -6   8   2     1104.41     1060.79     10.37 o
  -5   8   2      826.84      744.60      7.41 o
  -4   8   2      182.25      215.23      4.46 o
  -3   8   2      169.73      145.00      3.74 o
  -2   8   2     4229.81     4309.62     39.73 o
   0   8   2     2871.07     2744.29      9.71 o
   1   8   2     5687.52     5228.23     19.91 o
   2   8   2       42.28       33.38      1.76 o
   3   8   2       59.39       36.71      1.54 o
   4   8   2     3800.89     3850.34     29.26 o
   5   8   2      146.22      138.03      1.88 o
   6   8   2     3475.89     3564.18     37.87 o
   7   8   2     1052.13     1095.95     13.33 o
   8   8   2      816.83      820.16     14.52 o
   9   8   2       17.27       17.03      2.02 o
 -10   9   2      612.44      629.15      8.32 o
  -9   9   2       99.54       94.27      3.58 o
  -8   9   2      636.06      598.05      9.71 o
  -7   9   2        1.01        2.77      0.93 o
  -6   9   2       24.81       33.04      1.40 o
  -5   9   2     2271.10     2115.68     22.77 o
  -4   9   2      878.16      885.68     11.20 o
  -3   9   2     9377.10     9787.44     89.60 o
  -2   9   2     1399.19     1475.66     31.80 o
   0   9   2     7676.48     7907.00     33.56 o
   1   9   2     2810.52     2824.52     13.92 o
   2   9   2     6326.14     6131.39     45.79 o
   3   9   2     5549.85     5755.69     51.74 o
   4   9   2     1144.74     1048.47     19.86 o
   5   9   2       18.22       16.20      1.20 o
   6   9   2       58.60       48.48      2.49 o
   7   9   2        2.86        5.45      1.33 o
   8   9   2      854.96      898.56     10.16 o
   9   9   2       86.66      100.01      3.65 o
  -9  10   2       16.15       17.00      1.47 o
  -8  10   2      196.37      182.38      4.99 o
  -7  10   2       12.04       10.32      0.98 o
  -6  10   2     1217.07     1169.31     20.94 o
  -5  10   2       89.15       88.72      2.41 o
  -4  10   2      400.54      383.65      4.52 o
  -3  10   2      202.83      235.62      4.48 o
  -2  10   2      668.40      641.22     12.50 o
  -1  10   2        5.99        6.19      1.03 o
   0  10   2      958.83      902.73     11.69 o
   1  10   2      145.38      183.57      3.49 o
   2  10   2     1237.82     1178.76     21.58 o
   3  10   2      458.72      435.81      6.49 o
   4  10   2      357.55      329.01      4.55 o
   5  10   2      903.57      856.39      8.37 o
   6  10   2      155.42      134.98      2.47 o
   7  10   2      145.78      145.74      4.43 o
   8  10   2        7.95        7.95      1.17 o
   9  10   2       27.33       24.79      1.61 o
  -9  11   2      496.24      476.41      6.47 o
  -8  11   2       25.37       24.27      3.28 o
  -7  11   2        6.97       10.04      2.62 o
  -6  11   2     1796.77     1604.20     47.31 o
  -5  11   2     1057.92     1039.92     12.89 o
  -4  11   2     6032.44     6078.76     69.92 o
  -3  11   2     2003.88     1957.18     28.62 o
  -2  11   2     7276.16     7638.14     75.64 o
  -1  11   2        0.90        3.17      1.13 o
   0  11   2      244.55      247.10      5.01 o
   1  11   2     6289.06     6506.92     59.18 o
   2  11   2     4845.56     4788.11     31.00 o
   3  11   2     4709.35     4772.19     47.48 o
   4  11   2      644.86      701.65      9.22 o
   5  11   2        3.42        7.85      1.01 o
   6  11   2       80.51       76.99      3.25 o
   7  11   2      763.21      793.07      7.84 o
   8  11   2      326.35      356.48      6.73 o
  -9  12   2        8.14        9.42      1.12 o
  -8  12   2      411.10      406.09      6.36 o
  -7  12   2       50.17       44.58      2.73 o
  -6  12   2      408.48      387.92      6.20 o
  -5  12   2      107.48       96.69      2.29 o
  -4  12   2      708.67      692.95     12.22 o
  -3  12   2      216.95      210.18      3.30 o
  -2  12   2     2926.28     2851.54     49.23 o
  -1  12   2     3928.71     4163.43     45.34 o
   0  12   2     4418.78     4480.04     68.88 o
   1  12   2      520.35      481.37      9.09 o
   2  12   2      725.38      717.69     13.49 o
   3  12   2     1134.61     1026.16     13.08 o
   4  12   2       19.88       21.75      2.93 o
   5  12   2     2816.16     2869.84     26.55 o
   6  12   2      490.10      467.77      6.50 o
   7  12   2      397.23      394.20      7.10 o
   8  12   2       43.03       44.57      2.71 o
  -9  13   2       24.29       19.22      2.08 o
  -8  13   2       90.01       77.33      3.50 o
  -7  13   2      968.22      965.28     17.23 o
  -6  13   2      430.66      414.94      7.81 o
  -5  13   2      403.38      394.91      8.56 o
  -4  13   2       41.44       38.85      1.82 o
  -3  13   2      125.25      115.76      1.93 o
  -2  13   2     1311.09     1245.56     21.85 o
  -1  13   2      699.22      663.28     15.16 o
   0  13   2      459.76      432.66     10.23 o
   1  13   2      210.78      209.83      3.62 o
   2  13   2      897.99      892.25     16.36 o
   3  13   2      374.57      344.36      4.25 o
   4  13   2      320.44      280.93      4.81 o
   5  13   2      124.04      114.04      3.61 o
   6  13   2       10.87       11.24      1.47 o
   7  13   2       25.65       23.70      1.45 o
   8  13   2       21.63       24.57      1.95 o
  -8  14   2      618.18      605.29     10.64 o
  -7  14   2     1670.66     1743.00     17.94 o
  -6  14   2      513.88      501.12     10.57 o
  -5  14   2      582.01      565.52      9.89 o
  -4  14   2       61.12       54.92      2.09 o
  -3  14   2      375.87      373.25      6.50 o
  -2  14   2     1490.51     1490.39     27.51 o
  -1  14   2     4078.87     4046.41     59.58 o
   0  14   2     2283.62     2204.73     44.36 o
   1  14   2     2864.07     2932.09     59.34 o
   2  14   2        9.09        8.83      1.30 o
   3  14   2      368.55      292.67      3.63 o
   4  14   2     1682.86     1650.67     29.66 o
   5  14   2     1496.96     1425.97     23.81 o
   6  14   2     2170.94     2233.63     30.54 o
   7  14   2       56.65       48.31      2.35 o
  -8  15   2      195.14      177.64      5.29 o
  -7  15   2       52.03       47.78      5.45 o
  -6  15   2      232.85      234.79      6.39 o
  -5  15   2      777.39      771.98     14.12 o
  -4  15   2      729.82      654.61     24.29 o
  -3  15   2     1437.67     1428.80     36.44 o
  -2  15   2      118.48      118.53      2.88 o
  -1  15   2      270.95      249.80     11.45 o
   0  15   2      544.91      542.25     16.18 o
   1  15   2      198.66      181.77      6.88 o
   2  15   2     1065.14     1101.09     22.00 o
   3  15   2     1017.34      962.19     19.61 o
   4  15   2      689.24      616.90     11.78 o
   5  15   2        0.12        3.80      0.86 o
   6  15   2      247.72      258.75      6.41 o
   7  15   2      104.02      104.04      3.10 o
  -7  16   2       87.97       87.80      9.42 o
  -6  16   2      483.16      503.44     12.15 o
  -5  16   2       10.46       13.27      2.38 o
  -4  16   2        0.75        3.21      1.40 o
  -3  16   2        3.66        3.72      1.31 o
  -2  16   2     1956.05     1976.97     35.31 o
  -1  16   2     1852.05     1861.91     41.83 o
   0  16   2      814.81      769.42      9.53 o
   1  16   2        3.11        7.07      1.52 o
   2  16   2      343.55      343.68      5.99 o
   3  16   2      103.81       94.19      3.81 o
   4  16   2       17.21       21.07      2.35 o
   5  16   2      832.32      883.52     11.06 o
   6  16   2       30.37       32.94      2.88 o
   7  16   2      302.19      319.93      9.35 o
  -7  17   2       34.64       37.99      4.09 o
  -6  17   2      172.62      177.20      6.12 o
  -5  17   2      377.36      372.58     10.15 o
  -4  17   2     3296.74     3533.12     76.01 o
  -3  17   2     1306.36     1313.07     29.71 o
  -2  17   2     1462.87     1520.48     36.49 o
  -1  17   2       90.94      105.19      5.51 o
   0  17   2      116.93      108.53      3.94 o
   1  17   2     1682.16     1739.65     33.14 o
   2  17   2     1517.84     1514.55     32.65 o
   3  17   2     1925.72     1999.92     30.48 o
   4  17   2      385.23      395.60      7.45 o
   5  17   2        1.60        1.85      1.63 o
   6  17   2       73.76       79.50      3.54 o
  -6  18   2      127.57      129.14      4.29 o
  -5  18   2      138.90      146.34      7.87 o
  -4  18   2      172.48      183.22      8.75 o
  -3  18   2       33.01       39.69      3.44 o
  -2  18   2       37.49       31.12      2.18 o
  -1  18   2       50.58       43.42      2.66 o
   0  18   2     1029.45     1016.45     23.65 o
   1  18   2      265.44      218.45     13.33 o
   2  18   2      118.81      112.14      4.00 o
   3  18   2      529.95      555.32     15.07 o
   4  18   2        9.19       10.17      2.67 o
   5  18   2      277.06      292.19      7.36 o
  -6  19   2       78.05       77.21      5.44 o
  -5  19   2      324.43      352.41     10.49 o
  -4  19   2      230.56      235.72      7.85 o
  -3  19   2      669.61      731.46     11.87 o
  -2  19   2       69.32       77.59      6.66 o
  -1  19   2       21.05       26.00      3.36 o
   0  19   2      338.60      326.63     18.23 o
   1  19   2      104.38       84.87      4.98 o
   2  19   2      561.57      565.75     13.07 o
   3  19   2      538.79      558.22      7.54 o
   4  19   2      326.03      332.82      7.77 o
   5  19   2      153.03      175.45      6.44 o
  -5  20   2      277.09      283.63     11.47 o
  -4  20   2       51.09       56.05      4.37 o
  -3  20   2       30.15       31.03      4.00 o
  -2  20   2      350.29      332.81     17.85 o
  -1  20   2     1444.59     1425.10     57.36 o
   0  20   2      979.45      937.95     46.85 o
   1  20   2      981.21      952.94     17.03 o
   2  20   2        1.76        5.24      1.04 o
   3  20   2        7.01        4.52      0.85 o
   4  20   2      464.26      499.83      7.66 o
  -4  21   2       13.74       20.43      2.98 o
  -3  21   2      117.09      132.33      5.87 o
  -2  21   2        4.88        4.34      4.29 o
  -1  21   2       70.43       87.69      5.78 o
   0  21   2      147.55      148.33     12.61 o
   1  21   2       46.04       36.93      4.90 o
   2  21   2      130.10      133.03      9.09 o
   3  21   2        1.17        3.77      1.35 o
  -2  22   2      594.30      647.66     16.67 o
  -1  22   2      603.50      609.49     32.45 o
   0  22   2      573.66      588.03     32.85 o
   1  22   2       90.53       91.66      9.07 o
 -11   1   3      223.04      226.67      6.01 o
 -10   1   3      910.54      985.64     11.51 o
  -9   1   3     1201.76     1267.76     14.33 o
  -8   1   3      852.08      849.08      5.83 o
  -7   1   3       68.66       65.34      2.33 o
  -6   1   3      288.13      301.36      4.36 o
  -5   1   3       70.90       57.00      1.51 o
  -4   1   3     7575.39     8254.44     58.61 o
  -3   1   3    12841.85    13476.34     51.19 o
  -2   1   3      114.12       75.92      0.83 o
  -1   1   3      973.45     1232.65      7.99 o
   1   1   3      891.79      897.34      4.90 o
   2   1   3     3072.60     3244.55     16.12 o
   3   1   3      115.12      111.52      2.13 o
   4   1   3     1276.22     1249.52      9.21 o
   5   1   3      575.01      585.54      5.75 o
   6   1   3      176.48      174.32      2.00 o
   7   1   3      325.64      343.76      4.95 o
   8   1   3      792.83      797.14     13.52 o
   9   1   3      242.43      248.97      4.46 o
 -11   2   3      362.60      366.01      6.00 o
 -10   2   3      306.52      314.41      5.94 o
  -9   2   3       35.83       31.60      2.25 o
  -8   2   3        2.62        5.55      0.58 o
  -7   2   3      324.15      310.07      3.44 o
  -6   2   3     2074.20     2088.39     24.97 o
  -5   2   3     2485.42     2323.95     27.52 o
  -4   2   3     3094.52     3309.58     18.34 o
  -3   2   3     3485.36     3644.55     13.11 o
  -2   2   3      195.34      184.38      1.87 o
   1   2   3     4248.49     4629.73     21.75 o
   2   2   3     4240.12     4473.13      7.68 o
   3   2   3     2039.56     2213.37     11.86 o
   4   2   3      748.44      696.20      7.51 o
   5   2   3      537.55      522.80      5.19 o
   6   2   3      231.77      214.20      2.70 o
   7   2   3       82.24       95.02      2.50 o
   8   2   3      463.29      470.17      8.85 o
   9   2   3      303.86      315.29      5.75 o
 -10   3   3       83.84       83.34      3.89 o
  -9   3   3      116.43      122.05      3.83 o
  -8   3   3        3.90        7.57      0.70 o
  -7   3   3       36.98       39.88      1.38 o
  -6   3   3      577.50      608.77      9.35 o
  -5   3   3      809.14      838.11      8.12 o
  -4   3   3      447.55      401.47      3.70 o
  -3   3   3     2764.95     2929.57     12.70 o
  -2   3   3      637.51      694.12      6.44 o
  -1   3   3      486.33      545.45      5.10 o
   0   3   3        6.84       11.35      1.91 o
   1   3   3     3516.99     4133.86     17.28 o
   2   3   3     1220.34     1342.81     12.74 o
   3   3   3      279.78      267.35      2.60 o
   4   3   3     1333.08     1413.64     10.95 o
   5   3   3      293.46      270.52      2.94 o
   6   3   3       45.57       38.33      1.50 o
   7   3   3        1.52        2.75      0.39 o
   8   3   3       76.70       82.99      3.18 o
   9   3   3       22.89       19.35      1.17 o
 -10   4   3      599.33      615.01     16.36 o
  -9   4   3       22.31       18.60      1.66 o
  -8   4   3       74.94       71.18      2.90 o
  -7   4   3      471.05      469.85      8.50 o
  -6   4   3     3334.44     3317.84     41.40 o
  -5   4   3     4642.77     4715.40     37.56 o
  -4   4   3     3141.89     3254.48     22.99 o
  -3   4   3     5534.04     5854.71     59.20 o
  -2   4   3       14.31       12.80      0.65 o
  -1   4   3        7.21       13.96      2.11 o
   0   4   3      596.74      566.66      8.07 o
   1   4   3     5017.15     5252.54     32.38 o
   2   4   3     5322.27     5443.31     56.84 o
   3   4   3     1898.57     1878.46     15.03 o
   4   4   3     1603.98     1630.63      9.04 o
   5   4   3      346.24      331.64      3.60 o
   6   4   3       58.08       52.41      1.35 o
   7   4   3      196.35      194.16      3.33 o
   8   4   3      772.68      819.36     11.90 o
   9   4   3      369.50      407.98      7.05 o
 -10   5   3       43.38       45.06      3.93 o
  -9   5   3      699.01      695.84      9.91 o
  -8   5   3      887.85      847.96     20.05 o
  -7   5   3      200.45      196.54      2.37 o
  -6   5   3      352.29      335.72      5.66 o
  -5   5   3     1483.50     1485.75     16.88 o
  -4   5   3     2769.41     2936.71     20.71 o
  -3   5   3       10.38        7.07      0.49 o
  -2   5   3      171.56      202.91      1.86 o
  -1   5   3      391.28      316.69      3.57 o
   0   5   3        3.56       10.71      2.11 o
   1   5   3     1328.50     1573.23     19.92 o
   2   5   3      417.46      480.08      7.11 o
   3   5   3      708.22      690.42      7.43 o
   4   5   3       17.26       18.36      1.10 o
   5   5   3       90.50       81.78      1.47 o
   6   5   3      275.51      286.80      5.05 o
   7   5   3       80.17       87.23      3.69 o
   8   5   3      241.54      256.64      4.09 o
   9   5   3       16.03       14.45      0.99 o
 -10   6   3       81.83       86.31      3.88 o
  -9   6   3       29.75       33.54      1.98 o
  -8   6   3       55.98       53.23      2.99 o
  -7   6   3       79.51       90.41      2.52 o
  -6   6   3      304.78      298.13      4.12 o
  -5   6   3      219.68      203.09      2.98 o
  -4   6   3      813.05      866.03     14.04 o
  -3   6   3      187.86      161.92      2.40 o
  -2   6   3       35.70       36.96      1.98 o
  -1   6   3      815.05      832.32      9.04 o
   0   6   3      123.63       89.40      1.42 o
   1   6   3     1757.23     1787.71     13.94 o
   2   6   3      469.50      400.32      4.90 o
   3   6   3      267.04      242.51      2.87 o
   4   6   3       65.67       69.12      1.62 o
   5   6   3      394.90      415.46      4.38 o
   6   6   3      186.82      173.21      2.42 o
   7   6   3       62.52       55.21      3.69 o
   8   6   3      216.12      209.60      6.37 o
   9   6   3      164.32      175.26      4.03 o
 -10   7   3      702.86      737.42      8.55 o
  -9   7   3      788.13      796.01     12.51 o
  -8   7   3     2241.74     2250.01     66.55 o
  -7   7   3      483.61      474.67      6.72 o
  -6   7   3        4.93        5.64      0.49 o
  -5   7   3      572.02      575.05      7.08 o
  -4   7   3     1605.06     1601.59     16.14 o
  -2   7   3     1673.09     1672.38     21.29 o
   0   7   3       90.86       69.86      1.16 o
   1   7   3        4.14        7.69      0.83 o
   2   7   3      207.14      241.06      3.41 o
   3   7   3       34.99       40.92      1.11 o
   4   7   3      113.90      111.87      1.80 o
   5   7   3      604.71      569.13      6.61 o
   6   7   3     1287.82     1269.93     16.41 o
   7   7   3      986.06     1050.73     10.70 o
   8   7   3      341.95      360.77      5.87 o
   9   7   3      141.83      145.76      3.68 o
 -10   8   3       88.45       80.53      2.45 o
  -9   8   3       14.76       13.65      2.09 o
  -8   8   3       22.79       23.16      2.63 o
  -7   8   3      287.83      255.81      3.55 o
  -6   8   3      786.09      747.84      7.30 o
  -5   8   3        5.89       14.98      1.29 o
  -4   8   3      185.42      170.89      3.07 o
  -2   8   3      560.57      643.62     11.32 o
   0   8   3      454.00      492.77      8.66 o
   1   8   3      416.95      376.88      7.45 o
   2   8   3      160.45      141.04      2.87 o
   3   8   3      276.86      272.69      2.72 o
   4   8   3       79.80       82.30      2.53 o
   5   8   3      824.06      757.54      4.44 o
   6   8   3       93.56       77.25      1.70 o
   7   8   3       56.43       59.90      3.81 o
   8   8   3        0.82        2.56      0.96 o
   9   8   3       52.71       64.06      3.04 o
 -10   9   3        1.76        4.30      0.98 o
  -9   9   3      269.72      272.66      4.48 o
  -8   9   3      531.73      530.36      7.90 o
  -7   9   3     1031.83      984.75     22.10 o
  -6   9   3      584.09      589.62      7.26 o
  -5   9   3      313.39      290.11      5.30 o
  -4   9   3      638.46      632.53     10.56 o
  -3   9   3      831.55      768.99     21.17 o
  -2   9   3     1716.86     1666.53     16.42 o
   0   9   3     2459.06     2588.02     17.94 o
   1   9   3     2273.34     2363.22     25.01 o
   2   9   3      161.18      172.65      2.06 o
   3   9   3      102.35       98.92      1.31 o
   4   9   3     2000.01     2009.52     23.61 o
   5   9   3      808.90      737.20      7.14 o
   6   9   3      740.55      741.80      6.41 o
   7   9   3      180.35      190.06      6.09 o
   8   9   3      255.88      250.72      5.08 o
  -9  10   3       90.14       82.33      3.67 o
  -8  10   3       46.85       46.43      2.89 o
  -7  10   3      783.38      771.85     17.47 o
  -6  10   3     2329.02     2281.69     35.79 o
  -5  10   3     1689.35     1658.27     35.36 o
  -4  10   3      523.27      541.19      9.39 o
  -3  10   3     3022.53     3088.03     41.28 o
  -2  10   3      140.06      175.11      2.32 o
  -1  10   3        2.53        6.54      0.86 o
   0  10   3     2150.86     2200.79     16.85 o
   1  10   3     1563.71     1597.36     17.50 o
   2  10   3      924.78      911.81      8.95 o
   3  10   3      370.39      328.94      6.66 o
   4  10   3      935.73      948.62     11.10 o
   5  10   3       48.92       47.92      2.08 o
   6  10   3       13.31       11.43      0.87 o
   7  10   3       74.00       70.66      3.46 o
   8  10   3      492.11      508.60      5.33 o
  -9  11   3      132.75      119.01      2.75 o
  -8  11   3        0.67        3.88      0.79 o
  -7  11   3       11.82       17.66      1.64 o
  -6  11   3      450.00      438.75      9.97 o
  -5  11   3      323.04      307.20      5.17 o
  -4  11   3      258.50      261.04      5.06 o
  -3  11   3       53.13       44.80      1.59 o
  -2  11   3       51.40       54.08      1.09 o
   0  11   3      515.43      467.27      8.65 o
   1  11   3      814.87      839.73     16.85 o
   2  11   3      566.57      520.16      4.57 o
   3  11   3      670.33      682.56      6.73 o
   4  11   3      162.12      147.62      2.39 o
   5  11   3      327.81      304.67      4.63 o
   6  11   3        0.12        3.40      0.70 o
   7  11   3        2.87        4.96      1.52 o
   8  11   3       51.50       57.93      2.93 o
  -9  12   3      107.16       96.45      2.82 o
  -8  12   3       62.27       62.78      3.87 o
  -7  12   3      686.31      690.85     13.53 o
  -6  12   3     1378.61     1372.42     28.45 o
  -5  12   3      385.92      378.45      7.05 o
  -4  12   3      268.40      269.36      5.22 o
  -3  12   3        7.09        8.04      1.14 o
  -2  12   3      409.67      407.11      6.53 o
   0  12   3      941.14      929.22     18.65 o
   1  12   3     2648.42     2789.80     34.10 o
   2  12   3      129.40      127.32      3.00 o
   3  12   3      903.99      850.43      6.91 o
   4  12   3      850.76      822.79     12.43 o
   5  12   3      377.43      339.99      6.21 o
   6  12   3        7.23       10.81      1.07 o
   7  12   3       33.11       35.06      2.26 o
   8  12   3      141.01      131.83      3.85 o
  -9  13   3      384.49      388.66      6.99 o
  -8  13   3     1611.21     1664.72     25.31 o
  -7  13   3      217.12      222.50      6.10 o
  -6  13   3       35.53       37.38      3.39 o
  -5  13   3      526.27      472.44      8.86 o
  -4  13   3     1575.03     1584.51     32.43 o
  -3  13   3      657.08      654.64     12.37 o
  -2  13   3        8.37        8.62      0.45 o
   0  13   3      367.67      387.24      7.53 o
   1  13   3       16.27       19.33      1.26 o
   2  13   3      340.08      293.95      4.96 o
   3  13   3       40.87       35.80      0.96 o
   4  13   3       18.11       16.44      1.22 o
   5  13   3      640.54      611.04     10.80 o
   6  13   3      194.78      185.19      5.68 o
   7  13   3      392.44      403.49      6.38 o
  -8  14   3        8.51       10.07      1.02 o
  -7  14   3       25.56       22.84      1.77 o
  -6  14   3       10.80       15.06      2.16 o
  -5  14   3       55.74       55.03      3.86 o
  -4  14   3       54.74       46.05      2.17 o
  -3  14   3     2230.76     2261.91     46.02 o
  -2  14   3      476.01      465.37      7.36 o
   0  14   3      702.03      677.84     18.29 o
   1  14   3      350.18      322.51      6.54 o
   2  14   3       47.00       43.56      2.48 o
   3  14   3      400.40      336.22      6.59 o
   4  14   3       35.22       34.79      1.54 o
   5  14   3       54.29       52.18      2.14 o
   6  14   3        4.44        4.87      0.84 o
   7  14   3      156.88      159.67      4.12 o
  -8  15   3      399.44      424.46      6.64 o
  -7  15   3     1229.54     1289.28     14.80 o
  -6  15   3      123.86      131.77      5.81 o
  -5  15   3       64.24       62.88      3.30 o
  -4  15   3        5.91        5.36      0.66 o
  -3  15   3      161.42      149.26      2.74 o
  -2  15   3     3872.79     3997.80     85.24 o
   0  15   3     1167.69     1115.21     25.00 o
   1  15   3      763.33      732.79     15.25 o
   2  15   3       39.13       21.06      1.16 o
   3  15   3       32.29       31.55      1.49 o
   4  15   3      324.52      319.31      6.69 o
   5  15   3      504.41      458.42     14.68 o
   6  15   3     2146.40     2150.11     50.59 o
   7  15   3      353.16      377.26      6.90 o
  -7  16   3       43.08       54.03      3.77 o
  -6  16   3      294.89      299.19     26.07 o
  -5  16   3      565.69      585.65      9.43 o
  -4  16   3      307.67      327.57      8.93 o
  -3  16   3      977.82     1023.26     16.69 o
  -2  16   3      519.24      473.13     11.16 o
   0  16   3       11.40        9.35      1.47 o
   1  16   3       36.02       37.56      1.70 o
   2  16   3      374.42      347.93      9.56 o
   3  16   3       10.40       18.19      1.56 o
   4  16   3       85.69       81.29      4.23 o
   5  16   3        0.63        1.30      2.67 o
   6  16   3        2.98        6.72      2.70 o
  -7  17   3      220.32      231.12      9.30 o
  -6  17   3      290.21      312.38      9.33 o
  -5  17   3       22.15       21.93      2.59 o
  -4  17   3        0.07        4.21      1.06 o
  -3  17   3       56.64       56.29      5.24 o
  -2  17   3      186.48      172.69      6.87 o
  -1  17   3     1574.24     1504.12     49.34 o
   0  17   3      788.40      742.24     25.60 o
   1  17   3      177.49      173.49      8.76 o
   2  17   3      305.41      263.23     10.57 o
   3  17   3      263.65      289.04      9.35 o
   4  17   3      129.24      116.56      5.36 o
   5  17   3      707.70      718.44      9.36 o
   6  17   3      176.89      166.78      8.79 o
  -6  18   3      346.50      372.23     11.13 o
  -5  18   3      371.66      374.03      9.73 o
  -4  18   3      935.32     1016.89     17.45 o
  -3  18   3        4.51        9.01      1.53 o
  -2  18   3       21.04       15.97      1.86 o
   0  18   3       25.59       21.35      3.89 o
   1  18   3      402.36      429.34     37.21 o
   2  18   3      296.40      298.15      8.00 o
   3  18   3     1274.31     1228.22     15.92 o
   4  18   3      352.46      341.13      8.04 o
   5  18   3      118.56      124.69      4.90 o
  -5  19   3       53.43       59.11      5.06 o
  -4  19   3       37.55       33.84      3.16 o
  -3  19   3      309.05      323.17      8.43 o
  -2  19   3       46.16       57.92      5.41 o
  -1  19   3        1.53        4.10      0.60 o
   0  19   3       26.37       26.06      7.17 o
   1  19   3        4.80        9.82      3.82 o
   2  19   3      118.64      106.63      5.67 o
   3  19   3        7.59        6.62      0.85 o
   4  19   3      284.06      333.24     18.57 o
  -4  20   3      383.08      395.71     15.88 o
  -3  20   3      521.66      553.02     15.25 o
  -2  20   3        7.55        8.16      1.92 o
  -1  20   3      379.08      381.51     17.23 o
   0  20   3       68.94       79.12      6.51 o
   1  20   3      169.57      166.38      8.09 o
   2  20   3      484.53      473.28     10.58 o
   3  20   3      550.16      546.94     21.34 o
  -3  21   3      249.05      244.31     11.87 o
  -2  21   3      292.00      306.11     20.38 o
  -1  21   3      560.67      586.69     44.10 o
   0  21   3      790.44      870.46     57.61 o
   1  21   3      513.14      496.13     12.31 o
   2  21   3        7.41        3.78      1.51 o
 -10   0   4      782.88      860.31     11.63 o
  -9   0   4       84.69       99.84      4.93 o
  -8   0   4     1897.89     2029.13     20.83 o
  -7   0   4      726.56      761.83      8.70 o
  -6   0   4     2137.56     2158.83     19.66 o
  -5   0   4     1063.89     1148.80      4.30 o
  -4   0   4     1123.91     1250.25     17.69 o
  -3   0   4    19451.57    21370.40    111.15 o
  -2   0   4     3469.46     3567.36     17.47 o
   0   0   4     3469.87     3378.08      7.39 o
   1   0   4      592.53      509.82      5.91 o
   2   0   4       32.85       39.12      2.66 o
   3   0   4     6186.06     6498.66     44.97 o
   4   0   4     3779.19     3814.62     74.85 o
   5   0   4     3433.60     3464.41    101.82 o
   6   0   4      439.91      354.57     12.31 o
   7   0   4     1266.01     1301.01     40.75 o
   8   0   4       46.41       33.76      2.51 o
   9   0   4      192.66      183.25      9.54 o
 -10   1   4        1.45        4.47      0.75 o
  -9   1   4       21.87       16.13      2.37 o
  -8   1   4       92.51       80.09      2.75 o
  -7   1   4       17.30       17.24      1.05 o
  -6   1   4       46.92       37.05      1.21 o
  -5   1   4      255.66      219.85      2.13 o
  -4   1   4    13427.48    14533.67     78.78 o
  -3   1   4     4811.89     5206.74     17.84 o
  -2   1   4     1709.51     1620.08     13.60 o
   0   1   4       11.27       10.27      3.04 o
   1   1   4    15044.68    16709.75     60.25 o
   2   1   4       44.52       18.36      1.52 o
   3   1   4     2618.81     2547.27     19.23 o
   4   1   4       12.68       10.69      0.97 o
   5   1   4      421.05      371.54      7.30 o
   6   1   4     1109.04     1074.17     12.45 o
   7   1   4      630.37      600.21      9.21 o
   8   1   4      384.79      369.93      5.57 o
   9   1   4      186.98      198.92      3.79 o
 -10   2   4       20.97       21.76      1.45 o
  -9   2   4     1129.30     1135.28     13.16 o
  -8   2   4      170.57      160.15      3.63 o
  -7   2   4     1327.12     1311.85     13.78 o
  -6   2   4        8.97        7.39      0.57 o
  -5   2   4       21.87       13.64      1.67 o
  -4   2   4     6386.02     6890.34     22.98 o
  -3   2   4      201.90      155.83      2.35 o
  -2   2   4     3735.58     3626.97     20.73 o
  -1   2   4      890.18      741.01      8.00 o
   1   2   4     6470.52     6939.44     26.21 o
   2   2   4      874.04     1029.08     10.47 o
   3   2   4     1148.71     1195.27      8.91 o
   4   2   4     4824.29     5022.04     28.40 o
   5   2   4        9.75        9.92      1.26 o
   6   2   4      226.07      225.45      5.15 o
   7   2   4       16.34       18.77      1.38 o
   8   2   4      647.95      638.78     13.35 o
   9   2   4      100.06      110.25      4.16 o
 -10   3   4      136.05      141.22      3.29 o
  -9   3   4      441.69      429.78      6.84 o
  -8   3   4       24.46       26.58      1.20 o
  -7   3   4        3.88        7.22      0.91 o
  -6   3   4      632.49      583.90      5.76 o
  -5   3   4     7858.09     8631.96     52.04 o
  -4   3   4     3617.71     3676.07     18.57 o
  -3   3   4     8407.73     8491.34     28.89 o
  -2   3   4       70.81       84.29      1.79 o
  -1   3   4      274.25      298.42      3.50 o
   1   3   4     8364.18     8819.88     23.31 o
   2   3   4    29710.35    33013.66    722.52 o
   3   3   4     3191.24     3293.71     30.93 o
   4   3   4     5451.83     5665.21     23.21 o
   5   3   4      185.78      178.65      1.96 o
   6   3   4      538.78      542.69      5.70 o
   7   3   4     1140.26     1241.21     10.25 o
   8   3   4     1362.80     1448.73     26.15 o
   9   3   4      762.16      801.44      8.14 o
 -10   4   4        8.88       11.27      1.11 o
  -9   4   4      149.51      128.57      3.56 o
  -8   4   4        7.60        6.93      0.61 o
  -7   4   4      266.69      263.85      3.33 o
  -6   4   4      531.27      520.67      4.36 o
  -5   4   4       74.88       84.47      1.66 o
  -4   4   4      726.26      723.55      5.93 o
  -3   4   4      739.50      852.30      5.99 o
  -2   4   4     2313.41     2396.22     17.96 o
  -1   4   4      522.74      509.37      8.21 o
   0   4   4       59.73       37.42      1.74 o
   1   4   4       48.59       68.74      4.67 o
   2   4   4       43.51       35.91      1.84 o
   3   4   4     1174.21     1217.58      8.04 o
   4   4   4       50.66       59.83      1.64 o
   5   4   4       57.15       59.62      1.52 o
   6   4   4      735.87      725.59      9.17 o
   7   4   4      151.56      143.62      6.33 o
   8   4   4       46.69       45.97      2.15 o
   9   4   4      310.84      332.61      6.07 o
 -10   5   4      214.94      224.12      4.78 o
  -9   5   4       10.18        7.41      0.96 o
  -8   5   4       24.32       16.01      1.10 o
  -7   5   4        3.04        4.88      0.97 o
  -6   5   4     1534.83     1540.12      9.25 o
  -5   5   4     4061.28     4150.99     26.44 o
  -4   5   4     7163.84     7317.19     68.12 o
  -3   5   4     1054.08     1075.38      8.75 o
  -2   5   4     3494.80     3627.54     20.28 o
  -1   5   4      320.26      287.66      7.37 o
   0   5   4       14.19       24.48      1.28 o
   1   5   4    11377.92    12000.40     73.21 o
   2   5   4     3707.27     3685.89     41.45 o
   3   5   4     8281.61     8654.80     93.48 o
   4   5   4      141.82      140.70      3.45 o
   5   5   4       18.49       21.10      0.92 o
   6   5   4      628.25      564.11      8.83 o
   7   5   4      384.46      396.47      9.78 o
   8   5   4      851.21      879.33     10.70 o
   9   5   4      274.18      274.31      6.45 o
 -10   6   4      298.38      296.34      5.24 o
  -9   6   4      157.82      148.28      3.97 o
  -8   6   4     1641.20     1644.27     33.24 o
  -7   6   4     1337.46     1394.42     20.31 o
  -6   6   4     1948.84     1911.49     14.37 o
  -5   6   4      471.25      485.38      3.17 o
  -4   6   4      107.20       97.90      1.89 o
  -2   6   4     1077.19      962.68     13.14 o
  -1   6   4    14373.08    15617.75    148.84 o
   0   6   4     2714.29     2765.76     27.56 o
   1   6   4        5.71        4.19      0.61 o
   2   6   4       76.91       73.22      2.01 o
   3   6   4     3945.01     3891.74     41.04 o
   4   6   4     3590.63     3669.30     14.15 o
   5   6   4     2292.21     2343.18     22.36 o
   6   6   4      300.29      289.93      4.27 o
   7   6   4     1025.46     1032.32     16.69 o
   8   6   4      311.59      321.14      5.22 o
 -10   7   4      137.71      133.39      3.26 o
  -9   7   4       27.17       27.88      2.17 o
  -8   7   4      195.11      167.69      8.31 o
  -7   7   4        0.27        2.89      0.86 o
  -6   7   4      216.80      207.86      2.41 o
  -5   7   4       54.53       42.86      1.38 o
  -4   7   4      147.65      133.55      2.46 o
  -2   7   4     6344.08     7244.70     15.43 o
   0   7   4        1.13        5.12      0.36 o
   1   7   4     2634.03     2674.36     21.58 o
   2   7   4      197.90      193.60      2.86 o
   3   7   4     2852.72     2928.00     23.52 o
   4   7   4      284.20      253.56      3.01 o
   5   7   4       84.28       84.75      2.39 o
   6   7   4      616.11      592.49      7.35 o
   7   7   4       81.00       77.13      3.39 o
   8   7   4        1.25        2.65      1.06 o
 -10   8   4      106.29      102.12      3.84 o
  -9   8   4      858.16      858.84     20.23 o
  -8   8   4      667.81      618.24     30.61 o
  -7   8   4     1105.15     1111.08     18.55 o
  -6   8   4       43.45       41.24      1.31 o
  -5   8   4      908.71      849.40     10.12 o
  -4   8   4      870.33      855.37      9.75 o
  -2   8   4    11326.42    12146.84    340.28 o
  -1   8   4     5744.93     5920.33     71.91 o
   0   8   4     3399.09     3432.29     28.61 o
   1   8   4      556.42      499.97      6.50 o
   2   8   4      283.50      299.10      5.47 o
   3   8   4       73.78       74.84      1.73 o
   4   8   4     1137.96     1115.86     13.03 o
   5   8   4     1078.29     1104.93     17.61 o
   6   8   4     2843.69     3002.77     27.87 o
   7   8   4        4.03        4.67      1.00 o
   8   8   4      167.63      166.55      4.30 o
 -10   9   4       20.56       25.46      1.58 o
  -9   9   4      441.58      424.64      6.20 o
  -8   9   4        4.59        7.80      0.99 o
  -7   9   4       75.05       69.29      3.06 o
  -6   9   4       27.48       25.05      0.94 o
  -5   9   4     1082.11     1023.73     19.94 o
  -4   9   4     1732.85     1775.96     23.86 o
  -3   9   4     7852.92     8195.92    111.56 o
  -2   9   4      392.76      355.22      4.75 o
  -1   9   4        1.26        8.84      1.95 o
   0   9   4     6833.29     7048.63     70.66 o
   1   9   4     3334.15     3466.35     24.32 o
   2   9   4     6684.37     7094.43     93.65 o
   3   9   4      227.21      239.58      2.85 o
   4   9   4     4565.06     4591.73     42.02 o
   5   9   4       39.78       32.26      1.67 o
   6   9   4      624.66      598.35      8.73 o
   7   9   4     1102.96     1139.51     14.54 o
   8   9   4      431.94      459.86      7.83 o
  -9  10   4       25.15       23.06      1.68 o
  -8  10   4      543.63      525.15      8.67 o
  -7  10   4        4.80        4.45      1.12 o
  -6  10   4      103.27       96.87      2.44 o
  -5  10   4      106.38      107.85      3.46 o
  -4  10   4      251.86      234.26      5.20 o
  -3  10   4     1112.85     1043.77     15.41 o
  -2  10   4        4.08        6.14      0.76 o
   0  10   4      490.36      475.92      8.34 o
   1  10   4        0.93        4.33      0.49 o
   2  10   4        7.72        8.60      0.69 o
   3  10   4      607.07      590.29     10.00 o
   4  10   4      477.92      443.71      7.77 o
   5  10   4      900.93      891.67     21.20 o
   6  10   4        1.48        4.61      1.17 o
   7  10   4      196.93      190.56      5.02 o
   8  10   4       38.51       35.63      2.74 o
  -9  11   4       13.40       15.46      1.22 o
  -8  11   4        0.78        3.00      0.77 o
  -7  11   4      221.61      208.80      5.86 o
  -6  11   4     1023.36      997.65     16.08 o
  -5  11   4      893.82      848.61     17.00 o
  -4  11   4     3631.53     3540.15    107.40 o
  -3  11   4     2757.50     2901.12     42.92 o
  -2  11   4     2577.94     2553.82     31.99 o
   0  11   4     1059.56     1096.19     17.96 o
   1  11   4     6811.64     6897.25     81.14 o
   2  11   4      424.99      452.85      6.32 o
   3  11   4     2912.87     2988.07     40.88 o
   4  11   4      341.34      316.50      4.80 o
   5  11   4       99.68       89.68      3.15 o
   6  11   4      984.36     1015.62     10.04 o
   7  11   4      679.60      705.78     11.61 o
  -9  12   4       20.58       21.09      2.10 o
  -8  12   4      279.92      273.66      4.99 o
  -7  12   4      306.54      291.71      7.79 o
  -6  12   4     1077.85     1003.66     16.04 o
  -5  12   4       15.99       13.94      1.10 o
  -4  12   4      242.41      213.64      6.11 o
  -3  12   4     1212.88     1180.45     21.37 o
  -2  12   4      587.35      567.81      7.08 o
   0  12   4     1056.39     1068.00     22.24 o
   1  12   4       20.03       24.29      1.73 o
   2  12   4       69.93       59.73      2.74 o
   3  12   4      989.16      965.44     13.75 o
   4  12   4      401.42      388.95      5.70 o
   5  12   4     1102.44     1099.43     25.47 o
   6  12   4      230.48      239.79      6.10 o
   7  12   4      360.72      344.53      6.91 o
  -8  13   4      209.50      197.65      5.30 o
  -7  13   4      173.06      174.72      6.13 o
  -6  13   4      475.09      448.21     11.02 o
  -5  13   4      552.18      521.65     12.24 o
  -4  13   4      462.47      462.61      6.45 o
  -3  13   4       91.80       67.59      1.93 o
  -2  13   4       91.45       95.88      2.63 o
   0  13   4     1407.95     1441.80     23.65 o
   1  13   4      233.64      200.77      3.68 o
   2  13   4      290.42      262.40      3.67 o
   3  13   4       91.05       89.59      1.51 o
   4  13   4      579.13      545.26     11.94 o
   5  13   4        3.61        2.33      0.40 o
   6  13   4       93.35       94.57      3.41 o
   7  13   4       13.19       11.09      2.59 o
  -8  14   4      396.61      372.99      7.60 o
  -7  14   4     1497.35     1606.88     21.23 o
  -6  14   4      139.29      138.25      5.06 o
  -5  14   4        4.46        4.73      0.51 o
  -4  14   4     1412.07     1521.21     36.76 o
  -3  14   4      238.99      209.91      5.71 o
  -2  14   4     2648.88     2753.20     46.33 o
   0  14   4     3171.06     3284.63     60.33 o
   1  14   4      689.81      616.10     11.04 o
   2  14   4       25.69       33.37      1.59 o
   3  14   4      659.71      633.04      7.03 o
   4  14   4     2021.46     2023.80     48.88 o
   5  14   4      561.26      555.87     16.34 o
   6  14   4     1090.24     1093.97     17.97 o
  -8  15   4       29.40       28.87      3.55 o
  -7  15   4       28.58       28.03      1.70 o
  -6  15   4        3.98        4.25      0.97 o
  -5  15   4      403.76      399.87     14.80 o
  -4  15   4       47.52       42.17      2.45 o
  -3  15   4      441.13      423.90     15.35 o
  -2  15   4       40.18       44.30      2.55 o
   0  15   4      252.92      262.78      6.47 o
   1  15   4      227.67      231.52      5.86 o
   2  15   4     3476.84     3398.63     93.73 o
   3  15   4      437.83      399.43     10.52 o
   4  15   4      219.81      202.92      6.62 o
   5  15   4      455.78      469.73      7.10 o
   6  15   4       86.10       75.40      3.53 o
  -7  16   4      171.55      180.17      5.74 o
  -6  16   4      120.53      136.43     10.42 o
  -5  16   4       15.01       16.46      3.30 o
  -4  16   4        1.27        3.72      0.96 o
  -3  16   4     1123.45     1082.91     46.21 o
  -2  16   4      255.48      227.92      9.34 o
  -1  16   4     1604.69     1537.96     58.62 o
   0  16   4      958.20      900.74     34.07 o
   1  16   4        2.26        2.85      0.56 o
   2  16   4      127.34      115.17      5.72 o
   3  16   4      356.85      364.54      9.76 o
   4  16   4      131.12      121.48      7.44 o
   5  16   4      736.73      719.65     24.77 o
  -7  17   4       28.62       33.15      2.70 o
  -6  17   4      335.25      338.52     10.79 o
  -5  17   4      599.47      607.53     10.59 o
  -4  17   4     1587.21     1689.54     24.33 o
  -3  17   4      529.34      481.85     15.09 o
  -2  17   4      388.48      356.39     14.24 o
  -1  17   4      182.95      180.20      5.24 o
   0  17   4       67.98       62.65      7.14 o
   1  17   4     2216.87     2227.21     33.09 o
   2  17   4      855.27      836.85      9.97 o
   3  17   4     1329.87     1367.91     31.52 o
   4  17   4        1.80        4.79      0.86 o
   5  17   4        5.62        5.52      1.17 o
  -6  18   4      419.62      452.22      9.19 o
  -5  18   4      103.75      112.48      8.02 o
  -4  18   4      162.15      182.67     10.16 o
  -3  18   4      175.05      183.33      7.15 o
  -2  18   4       83.34       71.89      4.10 o
  -1  18   4      191.08      167.56     11.02 o
   0  18   4       38.90       35.21      5.33 o
   1  18   4       56.52       61.03      7.20 o
   2  18   4        3.32        5.83      1.35 o
   3  18   4      342.64      352.46     12.49 o
   4  18   4      142.63      141.81      5.05 o
  -5  19   4      583.64      653.07     12.32 o
  -4  19   4       49.69       51.20      4.92 o
  -3  19   4      179.45      181.80      6.03 o
  -2  19   4      131.45      140.21     17.74 o
  -1  19   4      126.02      117.04      7.86 o
   0  19   4      402.65      409.38     32.41 o
   1  19   4       29.26       26.00      4.00 o
   2  19   4      601.23      588.23     12.94 o
   3  19   4       30.36       24.58      3.91 o
  -4  20   4      146.37      169.64      9.41 o
  -3  20   4      479.05      429.68     31.41 o
  -2  20   4     1238.12     1276.20     53.68 o
  -1  20   4      756.15      728.75     49.83 o
   0  20   4      751.91      755.04     57.81 o
   1  20   4      276.36      280.76     11.60 o
   2  20   4       18.05       22.31      4.58 o
  -2  21   4       21.02       15.47      2.45 o
  -1  21   4      231.13      241.30     16.38 o
   0  21   4       37.04       36.43      9.33 o
   1  21   4        1.79        5.87      2.93 o
 -10   1   5      460.12      484.20      6.83 o
  -9   1   5     1588.60     1669.31     18.38 o
  -8   1   5     1690.20     1691.35     21.73 o
  -7   1   5      484.14      425.41      4.66 o
  -6   1   5      342.80      322.06      5.58 o
  -5   1   5     1075.91     1088.59     14.13 o
  -4   1   5      442.49      426.90      3.46 o
  -3   1   5     3799.52     3995.68     25.93 o
  -2   1   5     3560.71     3823.65     18.63 o
   0   1   5      692.67      699.75      7.12 o
   1   1   5        5.68       16.24      1.18 o
   2   1   5      654.08      621.61      5.49 o
   3   1   5      169.70      156.95      2.56 o
   4   1   5      129.21      145.31      2.67 o
   5   1   5      225.64      234.13      4.20 o
   6   1   5      410.12      419.99      5.44 o
   7   1   5      499.35      501.15     12.23 o
   8   1   5      161.44      175.11      4.22 o
 -10   2   5       15.21       10.93      1.11 o
  -9   2   5      101.07      100.06      3.81 o
  -8   2   5      604.18      611.44      6.60 o
  -7   2   5      901.72      926.31     11.94 o
  -6   2   5     1397.97     1500.98      8.46 o
  -5   2   5     2335.52     2417.62      9.29 o
  -4   2   5      197.28      179.86      3.75 o
  -3   2   5      324.50      307.55      4.04 o
   0   2   5      785.44      755.36      8.97 o
   1   2   5      580.82      629.50      8.19 o
   2   2   5     1382.82     1454.10      7.60 o
   3   2   5     1134.64     1143.99     10.89 o
   4   2   5       54.50       58.66      1.65 o
   5   2   5        6.59        7.97      0.52 o
   6   2   5       33.66       36.35      1.87 o
   7   2   5      125.41      114.25      3.03 o
   8   2   5      398.83      430.72      6.16 o
 -10   3   5       17.65       18.71      1.19 o
  -9   3   5      190.35      176.47      6.56 o
  -8   3   5      224.05      213.83      4.39 o
  -7   3   5       19.28       24.15      1.11 o
  -6   3   5      153.43      150.72      2.02 o
  -5   3   5        2.61        6.76      0.56 o
  -4   3   5        1.73        2.84      0.28 o
  -3   3   5       52.79       47.92      0.88 o
  -2   3   5      438.81      484.14      5.76 o
  -1   3   5      446.73      457.90     22.45 o
   0   3   5      277.10      289.78      5.01 o
   1   3   5       12.96       26.43      1.72 o
   2   3   5       45.62       35.90      0.84 o
   3   3   5      289.74      288.03      3.57 o
   4   3   5      342.13      321.29      3.80 o
   5   3   5       29.92       23.34      0.84 o
   6   3   5       35.43       41.49      2.34 o
   7   3   5       55.36       52.65      2.48 o
   8   3   5       24.24       23.38      1.41 o
 -10   4   5        3.72        4.88      1.05 o
  -9   4   5       35.99       37.98      1.94 o
  -8   4   5      764.44      728.91     10.87 o
  -7   4   5     1323.37     1303.98      9.96 o
  -6   4   5     1914.17     2005.04     18.59 o
  -5   4   5     3438.49     3564.87     30.09 o
  -4   4   5      724.03      751.01      8.77 o
  -3   4   5      184.37      188.88      3.60 o
  -2   4   5      298.65      319.62      4.04 o
  -1   4   5     1217.16     1196.96     18.56 o
   1   4   5      601.88      591.93      8.39 o
   2   4   5     4224.80     4621.13     25.06 o
   3   4   5     1708.79     1648.81     11.27 o
   4   4   5      116.61      114.73      1.60 o
   5   4   5       35.84       33.31      1.45 o
   6   4   5       28.99       20.01      1.24 o
   7   4   5      186.14      195.77      5.48 o
   8   4   5      439.62      463.92      5.31 o
 -10   5   5      361.61      360.64      6.08 o
  -9   5   5      325.42      316.68      4.68 o
  -8   5   5      423.77      365.82      8.90 o
  -7   5   5      501.38      487.56      3.69 o
  -6   5   5       44.04       44.59      1.66 o
  -5   5   5      206.87      188.65      2.84 o
  -4   5   5      683.27      714.57     11.64 o
  -3   5   5     1003.26     1072.91     18.40 o
  -2   5   5      817.17      879.31     11.95 o
  -1   5   5        3.71        5.60      1.25 o
   0   5   5       31.75       27.96      1.99 o
   1   5   5       39.42       49.24      1.58 o
   2   5   5       86.68       91.42      2.64 o
   3   5   5       41.78       49.72      3.14 o
   4   5   5       23.82       30.76      1.29 o
   5   5   5       71.65       77.57      1.75 o
   6   5   5      206.77      215.36      5.09 o
   7   5   5       22.75       26.86      2.48 o
   8   5   5       53.01       53.34      2.88 o
 -10   6   5       16.92       17.93      2.28 o
  -9   6   5        1.40        5.63      0.97 o
  -8   6   5       50.08       41.26      1.67 o
  -7   6   5       87.51       81.41      2.18 o
  -6   6   5      117.88      125.44      1.65 o
  -5   6   5     1399.41     1373.59     14.82 o
  -4   6   5     1019.58     1128.51     18.79 o
  -3   6   5        4.22       14.21      2.37 o
  -2   6   5      308.46      331.20      3.57 o
  -1   6   5      241.29      214.10      3.57 o
   0   6   5       33.09       55.67      1.71 o
   1   6   5      562.60      540.46     12.10 o
   2   6   5      542.46      550.83      9.28 o
   3   6   5      645.32      639.11      6.61 o
   4   6   5       61.93       58.76      1.86 o
   5   6   5       39.28       41.27      2.18 o
   6   6   5       28.49       29.54      1.79 o
   7   6   5        3.13        4.75      0.80 o
   8   6   5      163.95      176.49      4.12 o
 -10   7   5      726.38      752.86      8.99 o
  -9   7   5     1185.01     1193.14     21.07 o
  -8   7   5      823.68      790.35     17.24 o
  -7   7   5      179.63      158.16      3.13 o
  -6   7   5        9.64        9.26      0.94 o
  -5   7   5      680.93      649.00      5.03 o
  -3   7   5     6965.54     7667.42     76.15 o
  -2   7   5     2467.55     2613.65     24.22 o
  -1   7   5     1031.03     1060.42     14.22 o
   0   7   5      284.98      228.83      2.14 o
   1   7   5      162.99      175.29      3.42 o
   2   7   5      214.03      200.16      3.34 o
   3   7   5       92.77       91.89      2.57 o
   4   7   5      218.54      230.76      2.83 o
   5   7   5      991.24     1010.39     11.37 o
   6   7   5      421.03      422.16      6.48 o
   7   7   5      376.85      395.03      6.45 o
   8   7   5       17.79       22.87      1.76 o
 -10   8   5        6.69        7.14      1.02 o
  -9   8   5      107.54      102.22      4.17 o
  -8   8   5      345.80      332.95      7.48 o
  -7   8   5      316.62      305.63      4.73 o
  -6   8   5      110.22       97.15      2.27 o
  -5   8   5      131.46      133.91      1.98 o
  -4   8   5       36.28        3.53     23.00 o
  -3   8   5      189.97      199.36      4.57 o
  -2   8   5       66.33       81.57      1.86 o
  -1   8   5      690.89      665.05     12.62 o
   0   8   5      495.76      544.13      8.03 o
   1   8   5       66.24       80.14      1.89 o
   2   8   5      766.35      782.21     10.25 o
   3   8   5      176.83      174.40      2.04 o
   4   8   5      320.33      287.41      3.53 o
   5   8   5       88.30       95.84      3.42 o
   6   8   5       66.80       58.77      2.72 o
   7   8   5       31.60       32.41      2.15 o
   8   8   5      123.21      142.70      3.94 o
  -9   9   5      521.42      512.54     10.29 o
  -8   9   5      327.16      311.50      8.52 o
  -7   9   5      374.00      367.27      6.14 o
  -6   9   5       57.42       60.38      2.01 o
  -5   9   5       41.82       37.01      1.12 o
  -4   9   5      240.45      230.36      4.44 o
  -3   9   5      452.69      416.77      7.28 o
  -2   9   5     2651.10     2912.42     39.55 o
  -1   9   5     1395.60     1536.47     30.44 o
   0   9   5      516.85      520.01      4.56 o
   1   9   5       64.84       76.96      1.80 o
   2   9   5      134.98      116.65      2.08 o
   3   9   5      774.26      770.63      8.55 o
   4   9   5      967.93      948.12     12.58 o
   5   9   5      515.63      491.39     12.24 o
   6   9   5      664.68      653.46      6.84 o
   7   9   5       78.39       69.81      3.06 o
  -9  10   5        0.94        1.91      1.69 o
  -8  10   5      371.80      371.57      7.25 o
  -7  10   5      776.42      787.31     15.29 o
  -6  10   5     1429.82     1465.72     26.55 o
  -5  10   5     1456.43     1484.45     24.69 o
  -4  10   5      199.32      210.77      3.19 o
  -3  10   5        4.71        7.29      1.00 o
  -2  10   5        0.23        5.53      0.47 o
  -1  10   5      704.59      668.17      9.46 o
   0  10   5     1698.90     1728.82     20.72 o
   1  10   5      108.25      111.38      2.51 o
   2  10   5     1101.47     1109.63     12.52 o
   3  10   5      196.55      170.40      2.18 o
   4  10   5      516.44      484.77      9.00 o
   5  10   5       49.39       51.95      2.54 o
   6  10   5       59.44       48.04      2.62 o
   7  10   5      373.21      372.08      7.33 o
  -9  11   5        1.54        3.61      0.91 o
  -8  11   5       22.58       21.97      1.97 o
  -7  11   5      145.09      137.63      3.99 o
  -6  11   5        0.02        5.22      1.26 o
  -5  11   5       11.66       12.62      0.83 o
  -4  11   5      656.70      633.93     13.48 o
  -3  11   5       13.55       16.96      0.76 o
  -2  11   5       49.25       49.28      1.89 o
  -1  11   5      659.66      712.86     18.04 o
   0  11   5       48.51       55.08      1.96 o
   1  11   5       72.08       63.10      1.81 o
   2  11   5       64.19       65.62      1.71 o
   3  11   5       13.92       12.63      0.93 o
   4  11   5      164.34      152.78      4.06 o
   5  11   5       75.99       63.18      2.66 o
   6  11   5       10.74       16.89      1.25 o
   7  11   5       23.33       25.53      2.07 o
  -9  12   5        0.23        4.21      1.67 o
  -8  12   5       24.53       29.56      1.98 o
  -7  12   5      537.17      549.19     73.76 o
  -6  12   5      999.05     1057.89     13.38 o
  -5  12   5     1079.98     1054.65     36.20 o
  -4  12   5      205.38      186.35      4.38 o
  -3  12   5       80.04       85.32      2.38 o
  -2  12   5        4.50        2.97      0.40 o
  -1  12   5      600.89      585.95     14.92 o
   0  12   5       89.81       90.54      3.21 o
   1  12   5      874.92      849.30      9.97 o
   2  12   5      616.17      599.86      6.33 o
   3  12   5     1156.85     1089.06     16.93 o
   4  12   5      141.02      126.74      2.99 o
   5  12   5      141.02      131.38      3.81 o
   6  12   5      138.15      128.34      3.48 o
   7  12   5      116.76      112.06      3.79 o
  -8  13   5      387.14      362.46      9.51 o
  -7  13   5      357.51      348.80     13.10 o
  -6  13   5       17.85       20.88      1.62 o
  -5  13   5     2207.03     2327.56     34.02 o
  -4  13   5      727.84      721.36     18.66 o
  -3  13   5     1472.36     1454.82     28.63 o
  -2  13   5      226.07      243.20      6.69 o
  -1  13   5      219.18      207.51      5.27 o
   0  13   5      160.03      147.89      2.31 o
   1  13   5      202.65      174.00      2.68 o
   2  13   5      137.80      130.48      1.95 o
   3  13   5      197.55      185.40      3.77 o
   4  13   5       74.22       71.17      2.82 o
   5  13   5       27.46       27.25      1.58 o
   6  13   5       41.56       41.00      2.50 o
  -8  14   5       36.27       37.98      1.66 o
  -7  14   5      127.47      113.38      4.94 o
  -6  14   5       67.48       56.26      3.63 o
  -5  14   5      500.64      498.18     13.13 o
  -4  14   5     1557.88     1654.17     49.64 o
  -3  14   5      162.91      160.32      5.61 o
  -2  14   5        4.71        6.09      0.48 o
  -1  14   5        2.27        2.92      0.39 o
   0  14   5      331.33      270.12      5.81 o
   1  14   5        6.63        6.06      0.87 o
   2  14   5      257.16      251.85      6.31 o
   3  14   5       14.10       17.44      2.06 o
   4  14   5      459.24      443.54      7.41 o
   5  14   5       29.33       31.20      1.89 o
   6  14   5      225.11      238.90      5.74 o
  -7  15   5      259.94      258.14      7.85 o
  -6  15   5       61.14       65.30      3.56 o
  -5  15   5       77.62       84.42      4.98 o
  -4  15   5     1106.49     1126.49     33.84 o
  -3  15   5      970.77      983.19     28.24 o
  -2  15   5     1026.47     1024.98     27.07 o
  -1  15   5      745.48      763.20     26.40 o
   0  15   5      792.38      799.92     33.40 o
   1  15   5      177.26      157.31      4.14 o
   2  15   5      161.76      145.92      3.73 o
   3  15   5      218.99      199.93      9.16 o
   4  15   5      849.00      837.53     23.42 o
   5  15   5      818.57      837.26     15.41 o
  -7  16   5      300.10      306.57     17.45 o
  -6  16   5      104.28      115.76      6.11 o
  -5  16   5      181.14      197.70      7.37 o
  -4  16   5      139.76      126.70      5.32 o
  -3  16   5        4.69        4.96      0.97 o
  -2  16   5        4.51        4.16      1.42 o
  -1  16   5       19.25       21.31      1.38 o
   0  16   5      701.39      636.65     48.50 o
   1  16   5        3.64        4.33      1.51 o
   2  16   5       51.89       55.85      4.05 o
   3  16   5        7.53        6.42      1.21 o
   4  16   5      214.19      219.66     10.56 o
   5  16   5       18.36       24.66      3.29 o
  -6  17   5       46.98       49.22      3.80 o
  -5  17   5      259.90      258.03      8.42 o
  -4  17   5       33.07       30.91      5.12 o
  -3  17   5       92.60       84.84      5.79 o
  -2  17   5      112.72      129.23     12.17 o
  -1  17   5      864.44      864.27     18.23 o
   0  17   5      587.88      564.93     42.45 o
   1  17   5      248.77      207.77     15.78 o
   2  17   5       16.90       23.29      3.07 o
   3  17   5       41.78       46.19      5.29 o
   4  17   5      142.74      163.09     12.36 o
  -5  18   5      441.09      490.53      8.04 o
  -4  18   5      121.09      116.67      7.07 o
  -3  18   5       59.85       56.17      7.11 o
  -2  18   5        4.85        5.73      1.93 o
  -1  18   5      239.29      235.48      8.67 o
   0  18   5      126.67      153.03     15.78 o
   1  18   5      899.67      910.46     21.83 o
   2  18   5      142.31      125.18     12.58 o
   3  18   5      337.11      327.70     13.69 o
  -4  19   5      229.60      214.47      9.08 o
  -3  19   5      945.97      970.37     74.35 o
  -2  19   5        7.34        4.85      1.26 o
  -1  19   5       22.25       23.22      2.76 o
   0  19   5       68.89       69.58      4.71 o
   1  19   5        0.56        9.47      2.44 o
   2  19   5        0.26        3.60      1.47 o
  -3  20   5      294.71      287.51     20.38 o
  -2  20   5      204.15      217.40     13.34 o
  -1  20   5        5.00        7.40      1.49 o
   0  20   5      481.80      529.51     39.78 o
   1  20   5      344.10      345.79    121.13 o
 -10   0   6       25.98       24.39      2.64 o
  -9   0   6     1148.98     1154.01     21.00 o
  -8   0   6      938.50      944.80     16.08 o
  -7   0   6      387.21      352.17      6.29 o
  -6   0   6     5187.75     5296.24    101.71 o
  -5   0   6       38.55       32.51      1.94 o
  -4   0   6        6.56        8.01      1.23 o
  -3   0   6     6207.19     6629.24     83.02 o
  -1   0   6    20246.13    21450.55    981.49 o
   0   0   6        3.52       10.47      4.06 o
   1   0   6        1.11       11.19      3.63 o
   2   0   6     1835.34     1907.85     31.08 o
   3   0   6      522.15      476.59     17.07 o
   4   0   6     5786.87     5571.32    147.11 o
   5   0   6     4940.26     4719.94    326.89 o
   6   0   6      716.98      674.30     20.50 o
   7   0   6      290.64      299.61     12.05 o
   8   0   6      241.44      264.29     15.29 o
 -10   1   6       38.45       37.94      2.04 o
  -9   1   6       72.84       64.79      2.38 o
  -8   1   6       22.51       27.60      2.00 o
  -7   1   6       11.50       12.69      1.60 o
  -6   1   6        2.38        6.91      1.25 o
  -5   1   6     2654.27     2811.19     19.11 o
  -4   1   6      182.15      177.51      3.16 o
  -3   1   6       57.94       68.24      2.03 o
  -2   1   6        2.67       21.95      2.75 o
  -1   1   6     2679.74     2839.89     24.28 o
   0   1   6      521.17      534.31     11.67 o
   1   1   6     1462.26     1360.45      9.95 o
   2   1   6      125.76      113.94      5.19 o
   3   1   6     2388.38     2327.21     21.44 o
   4   1   6      119.89      131.62      3.52 o
   5   1   6       37.75       44.35      2.13 o
   6   1   6     1036.56      944.87     13.94 o
   7   1   6        1.46        4.72      0.85 o
   8   1   6      392.08      418.12      5.57 o
 -10   2   6      109.32       82.43      2.47 o
  -9   2   6      604.24      612.91      9.69 o
  -8   2   6      530.94      479.96      5.63 o
  -7   2   6      255.98      247.06      3.14 o
  -6   2   6     1254.08     1276.00      8.24 o
  -5   2   6       36.65       46.96      2.25 o
  -4   2   6      235.13      200.23      2.85 o
  -3   2   6      383.44      362.89      3.29 o
  -2   2   6     9881.07    10324.68     87.32 o
   0   2   6     4558.53     5045.30     48.25 o
   1   2   6      611.17      611.47      7.41 o
   2   2   6       11.03       18.37      3.34 o
   3   2   6      766.67      713.40      8.34 o
   4   2   6      270.85      277.60      4.25 o
   5   2   6      688.22      701.92      7.10 o
   6   2   6      600.58      590.73     10.52 o
   7   2   6        1.86        1.59      1.26 o
   8   2   6        1.21        1.48      0.92 o
 -10   3   6        6.07        4.52      0.87 o
  -9   3   6        1.45        3.17      0.56 o
  -8   3   6      545.78      502.20      5.74 o
  -7   3   6     1350.76     1364.41     17.21 o
  -6   3   6     2446.29     2485.06     19.24 o
  -5   3   6      225.33      204.80      2.56 o
  -4   3   6     2614.46     2592.34     26.49 o
  -3   3   6      298.10      259.13      4.27 o
  -2   3   6      112.02      104.04      2.52 o
   0   3   6     3479.32     3489.95     15.32 o
   1   3   6     1560.04     1476.06     12.16 o
   2   3   6     6897.87     7324.51     77.53 o
   3   3   6      314.79      304.38      3.44 o
   4   3   6      103.94      102.52      2.73 o
   5   3   6     1083.98     1117.61     12.77 o
   6   3   6       97.37       99.11      5.11 o
   7   3   6     1986.52     2140.01     28.04 o
   8   3   6       88.29       88.84      2.77 o
 -10   4   6       28.01       19.90      1.29 o
  -9   4   6        0.24        2.33      0.56 o
  -8   4   6       62.50       64.84      2.62 o
  -7   4   6      414.90      413.12      6.14 o
  -6   4   6       65.31       65.41      1.96 o
  -5   4   6      314.99      304.94      4.83 o
  -3   4   6       33.97        7.42      1.56 o
  -2   4   6      991.04      888.65     14.12 o
  -1   4   6        0.15        3.22      0.57 o
   0   4   6     3514.37     3768.42     45.74 o
   1   4   6        0.06        9.22      1.24 o
   2   4   6      836.99      850.36      5.75 o
   3   4   6      394.32      367.61      4.48 o
   4   4   6      261.02      272.32      3.18 o
   5   4   6       38.06       36.05      1.76 o
   6   4   6       22.44       20.86      1.42 o
   7   4   6        3.10        2.53      0.98 o
   8   4   6       20.66       21.00      2.10 o
 -10   5   6      167.65      157.00      3.09 o
  -9   5   6        1.55        5.11      1.49 o
  -8   5   6        9.29        8.75      0.86 o
  -7   5   6     1760.97     1724.00     25.06 o
  -6   5   6      281.90      279.48      3.33 o
  -5   5   6     1114.12     1099.25     17.87 o
  -4   5   6      993.76      943.92      9.92 o
  -3   5   6     1260.11     1283.98     15.97 o
  -2   5   6        0.50        5.50      1.05 o
   0   5   6      961.92      940.28     23.04 o
   1   5   6     7313.49     7345.78    120.31 o
   2   5   6     2649.10     2761.05     23.67 o
   3   5   6     2042.27     2059.48     15.65 o
   4   5   6      397.53      359.97      3.81 o
   5   5   6       10.87       10.95      0.97 o
   6   5   6     1240.79     1313.25     12.34 o
   7   5   6        3.40        2.63      1.11 o
 -10   6   6       49.45       53.01      2.53 o
  -9   6   6      350.52      340.07      5.58 o
  -8   6   6     1080.40     1067.56     19.27 o
  -7   6   6      697.39      642.83     10.69 o
  -6   6   6     2079.78     2087.80     32.02 o
  -5   6   6       21.43       16.63      0.88 o
  -4   6   6       23.17       29.51      1.99 o
  -3   6   6     4381.31     4503.61     38.66 o
  -2   6   6     3012.87     3105.66     31.77 o
   1   6   6     1528.37     1534.20     19.20 o
   2   6   6     4563.75     4802.57     54.21 o
   3   6   6     2689.62     2772.29     24.66 o
   4   6   6     3291.46     3293.80     50.83 o
   5   6   6     2070.83     2100.14     28.87 o
   6   6   6      191.54      175.65      6.00 o
   7   6   6       78.05       64.94      2.32 o
 -10   7   6        5.27        5.46      1.16 o
  -9   7   6        0.37        3.14      0.81 o
  -8   7   6      226.27      200.01      6.26 o
  -7   7   6       87.98       86.15      3.22 o
  -6   7   6       70.56       68.46      2.56 o
  -5   7   6       47.31       49.91      1.58 o
  -4   7   6      487.55      463.08      7.57 o
  -3   7   6       99.23      126.61      2.25 o
  -2   7   6       75.45       83.98      4.00 o
  -1   7   6        7.37       12.57      0.90 o
   1   7   6     1825.36     1836.59     17.31 o
   2   7   6        1.34        3.68      1.37 o
   3   7   6       33.70       44.45      1.66 o
   4   7   6      515.35      470.93      5.37 o
   5   7   6      465.91      444.56      7.10 o
   6   7   6      338.29      342.45      7.47 o
   7   7   6       73.99       83.87      3.16 o
  -9   8   6      396.28      428.85     14.80 o
  -8   8   6       10.03        9.86      1.38 o
  -7   8   6      528.90      501.00      7.36 o
  -6   8   6      136.13      115.02      2.73 o
  -5   8   6        2.93        4.00      0.47 o
  -4   8   6     3729.08     4081.97     58.81 o
  -3   8   6     1976.12     2159.46     24.01 o
  -2   8   6     6426.01     6508.53    100.25 o
  -1   8   6     1053.59     1098.75     15.91 o
   1   8   6      523.27      471.73      5.38 o
   2   8   6       81.73       75.03      2.77 o
   3   8   6      704.81      723.32      9.25 o
   4   8   6     1613.59     1615.56     26.04 o
   5   8   6     1202.70     1184.50     23.47 o
   6   8   6      452.19      480.20      9.21 o
   7   8   6       30.15       29.55      1.94 o
  -9   9   6       10.26        7.46      1.18 o
  -8   9   6       22.79       20.20      1.43 o
  -7   9   6       13.24       18.44      1.66 o
  -6   9   6     1404.29     1408.54     36.34 o
  -5   9   6      872.16      890.46     17.35 o
  -4   9   6     1123.62     1082.78     12.76 o
  -3   9   6        1.08        4.33      0.76 o
  -2   9   6        7.25       10.12      3.53 o
  -1   9   6       11.33       13.03      1.08 o
   1   9   6      419.62      427.67      7.04 o
   2   9   6     2031.21     2000.90     20.68 o
   3   9   6      174.71      165.22      3.25 o
   4   9   6      363.29      348.96      7.08 o
   5   9   6      409.50      383.59      8.37 o
   6   9   6       60.70       65.76      3.13 o
   7   9   6     1550.41     1620.60     29.57 o
  -9  10   6       70.98       61.03      3.72 o
  -8  10   6       85.47       92.29      4.33 o
  -7  10   6       80.51       82.94      3.75 o
  -6  10   6        0.35        6.88      1.37 o
  -5  10   6      610.45      593.44     10.00 o
  -4  10   6       97.63       93.58      3.53 o
  -3  10   6      446.84      438.10      5.21 o
  -2  10   6        1.57        3.28      0.60 o
  -1  10   6       76.27       60.00      3.34 o
   0  10   6      956.63      925.38      9.53 o
   1  10   6       47.07       41.94      1.60 o
   2  10   6      957.90      929.73     12.08 o
   3  10   6       11.58       11.30      1.60 o
   4  10   6       19.51       24.15      3.01 o
   5  10   6       63.44       56.36      3.23 o
   6  10   6       13.67       10.84      1.33 o
  -9  11   6        4.11        4.20      0.97 o
  -8  11   6       24.25       22.93      1.65 o
  -7  11   6      454.02      466.32      9.09 o
  -6  11   6      709.90      739.64     17.43 o
  -5  11   6     3087.56     3235.94     60.46 o
  -4  11   6      977.65      959.96     17.59 o
  -3  11   6      186.89      189.55      3.77 o
  -2  11   6       40.71       40.67      1.78 o
  -1  11   6      616.94      601.48     10.26 o
   0  11   6     1316.14     1335.18     10.25 o
   1  11   6     4863.10     4889.09     98.61 o
   2  11   6     2099.87     2119.78     34.52 o
   3  11   6     1889.20     1917.75     46.53 o
   4  11   6       78.10       64.00      2.75 o
   5  11   6        0.85        3.02      0.92 o
   6  11   6     1006.92     1020.43     23.93 o
  -8  12   6      139.81      143.38      4.13 o
  -7  12   6      191.74      182.29      4.77 o
  -6  12   6     1787.21     1684.85     35.07 o
  -5  12   6       13.96       14.75      1.19 o
  -4  12   6       13.26       15.27      1.19 o
  -3  12   6     1288.93     1233.18     28.15 o
  -2  12   6      475.58      457.30      7.90 o
  -1  12   6     3041.41     3197.44     91.52 o
   0  12   6      208.22      200.64      3.35 o
   1  12   6      318.60      305.74      5.36 o
   2  12   6      765.61      761.42      8.19 o
   3  12   6      765.25      781.18      9.08 o
   4  12   6     1788.23     1887.69     38.79 o
   5  12   6      609.49      609.00      8.71 o
   6  12   6       13.17       10.58      1.30 o
  -8  13   6       46.51       44.03      1.97 o
  -7  13   6      244.92      251.88      6.34 o
  -6  13   6      861.96      892.96     22.45 o
  -5  13   6      200.00      189.68      8.02 o
  -4  13   6      312.90      306.84      8.76 o
  -3  13   6       91.91       84.70      3.74 o
  -2  13   6       47.29       55.83      2.80 o
  -1  13   6       98.09       82.12      2.99 o
   0  13   6      427.97      418.16      5.20 o
   1  13   6      222.84      206.68      4.82 o
   2  13   6      978.47      933.27     26.10 o
   3  13   6        1.29        3.40      0.58 o
   4  13   6       32.85       32.99      2.10 o
   5  13   6      216.50      191.54      3.76 o
  -7  14   6      313.70      330.44      7.06 o
  -6  14   6       53.15       55.85      3.28 o
  -5  14   6       34.94       30.44      2.52 o
  -4  14   6      952.13      957.67     24.80 o
  -3  14   6      790.65      830.90     31.08 o
  -2  14   6     2579.45     2661.10     96.46 o
  -1  14   6      455.16      435.85      9.42 o
   0  14   6     2015.20     1984.61     48.87 o
   1  14   6        4.67        4.52      0.96 o
   2  14   6      336.19      316.42      9.47 o
   3  14   6     1586.71     1573.73     60.50 o
   4  14   6      647.25      628.16     20.34 o
   5  14   6      328.83      313.63      6.60 o
  -7  15   6       76.41       70.75      3.96 o
  -6  15   6       56.91       59.90      3.16 o
  -5  15   6      129.21      127.44      6.29 o
  -4  15   6      205.12      193.18      6.22 o
  -3  15   6      554.55      528.35     13.98 o
  -2  15   6      107.14      101.73      3.68 o
  -1  15   6        1.25        2.15      1.00 o
   0  15   6      426.05      430.44     15.32 o
   1  15   6      172.66      156.03      7.32 o
   2  15   6      486.02      481.65     31.81 o
   3  15   6       29.52       29.29      3.49 o
   4  15   6       96.94       92.37      3.59 o
  -6  16   6      136.74      144.29      6.01 o
  -5  16   6      447.99      432.62     12.47 o
  -4  16   6      204.43      201.79      8.83 o
  -3  16   6      838.34      784.65     33.16 o
  -2  16   6      125.04      115.01      6.35 o
  -1  16   6      178.76      175.87      6.86 o
   0  16   6      118.28      110.12      4.32 o
   1  16   6       10.46       14.10      2.16 o
   2  16   6      478.75      496.57     17.03 o
   3  16   6       74.01       70.90      7.29 o
   4  16   6      152.55      172.47     15.96 o
  -6  17   6      230.20      242.62     11.18 o
  -5  17   6      726.27      783.51     29.45 o
  -4  17   6      522.74      519.93     28.31 o
  -3  17   6      527.79      534.62     42.63 o
  -2  17   6      127.51      130.14     11.89 o
  -1  17   6      546.99      525.11     33.98 o
   0  17   6     1282.22     1361.62     92.35 o
   1  17   6     1890.31     2014.64     47.74 o
   2  17   6      356.67      321.96     15.38 o
   3  17   6      498.92      525.06     14.85 o
  -5  18   6       39.48       34.09      2.75 o
  -4  18   6      154.61      142.65     12.27 o
  -3  18   6       79.29       79.55      5.05 o
  -2  18   6       37.03       36.03      6.02 o
  -1  18   6      612.27      642.48     53.23 o
   0  18   6        9.59       13.75      3.49 o
   1  18   6       47.53       54.36      5.07 o
   2  18   6      119.30      132.96      6.05 o
  -3  19   6        7.85        6.32      1.48 o
  -2  19   6        0.52        4.72      2.71 o
  -1  19   6       97.08       86.71      5.85 o
   0  19   6     1099.23     1119.74     29.52 o
   1  19   6      232.54      229.77     16.22 o
 -10   1   7      299.60      281.65      6.08 o
  -9   1   7      553.69      532.14      7.87 o
  -8   1   7      501.27      466.40      9.30 o
  -7   1   7       21.99       19.55      1.22 o
  -6   1   7       99.30      110.20      2.62 o
  -5   1   7      830.43      855.78     11.92 o
  -4   1   7     1341.64     1322.40     28.75 o
  -3   1   7     2146.51     2223.32     28.32 o
  -1   1   7      926.18      954.11      8.81 o
   0   1   7      198.66      190.37      3.18 o
   1   1   7       84.64       77.10      2.48 o
   2   1   7       90.47      102.69      2.56 o
   3   1   7      372.12      362.51      4.16 o
   4   1   7      751.61      719.39      7.77 o
   5   1   7     1067.66     1068.29     10.39 o
   6   1   7      489.08      477.63     18.01 o
   7   1   7       17.43       20.89      2.07 o
 -10   2   7       12.59        7.51      1.24 o
  -9   2   7      217.98      217.80      4.34 o
  -8   2   7     1091.90     1049.40     13.09 o
  -7   2   7     2033.61     2034.55     20.08 o
  -6   2   7      611.43      596.99      4.72 o
  -5   2   7       49.69       55.39      1.59 o
  -4   2   7        3.34        4.95      0.74 o
  -1   2   7      793.35      810.78      7.85 o
   0   2   7      699.64      771.27      7.83 o
   1   2   7       64.57       66.96      2.23 o
   2   2   7      126.06      107.21      2.38 o
   3   2   7        9.96       13.64      0.70 o
   4   2   7       17.16       14.31      0.88 o
   5   2   7       10.88        8.99      0.93 o
   6   2   7       29.78       22.69      1.63 o
   7   2   7       12.00       10.97      1.22 o
 -10   3   7       16.84       12.18      1.57 o
  -9   3   7       68.00       62.31      3.84 o
  -8   3   7       26.60       33.08      1.91 o
  -7   3   7        8.12       10.75      1.02 o
  -6   3   7       20.12       22.70      1.33 o
  -5   3   7        7.45        8.37      0.51 o
  -4   3   7        3.17        3.75      0.57 o
  -3   3   7      123.27      126.97      2.08 o
  -1   3   7        6.15        9.95      1.84 o
   0   3   7       68.31       64.05      3.62 o
   1   3   7      109.90      117.96      2.19 o
   2   3   7        1.15        2.60      0.46 o
   3   3   7        2.86        4.81      0.75 o
   4   3   7       44.63       37.50      1.25 o
   5   3   7      206.92      200.90      4.03 o
   6   3   7       25.61       23.99      1.74 o
   7   3   7       16.03       17.82      1.62 o
 -10   4   7       72.93       55.79      2.01 o
  -9   4   7      260.26      257.07      5.02 o
  -8   4   7     1726.20     1725.29     42.25 o
  -7   4   7     2201.88     2129.11     31.13 o
  -6   4   7     1002.70     1032.71     16.11 o
  -5   4   7       31.73       37.76      1.46 o
  -4   4   7      201.06      195.28      4.58 o
  -3   4   7      165.51      140.28      2.10 o
   0   4   7     1726.33     1828.04     19.99 o
   1   4   7      534.16      520.12      6.97 o
   2   4   7       25.83       30.42      1.59 o
   3   4   7       76.54       75.85      2.32 o
   4   4   7       50.04       48.38      1.62 o
   5   4   7       99.29      100.97      3.04 o
   6   4   7       37.35       36.79      2.03 o
   7   4   7       78.96       77.60      2.41 o
  -9   5   7      193.31      185.75      4.82 o
  -8   5   7      123.38      104.25      4.03 o
  -7   5   7       78.16       59.54      3.48 o
  -6   5   7        0.85        3.57      1.41 o
  -5   5   7      469.43      460.03      7.72 o
  -4   5   7     1130.24     1153.28     18.96 o
  -3   5   7      454.17      466.91      5.06 o
   0   5   7      347.85      348.13      6.28 o
   1   5   7        0.35        2.32      0.73 o
   2   5   7      379.80      368.40      6.73 o
   3   5   7     1036.69     1032.29     12.99 o
   4   5   7      144.03      130.72      3.53 o
   5   5   7       84.03       95.45      3.57 o
   6   5   7       89.93       89.08      3.53 o
   7   5   7       70.13       80.36      3.12 o
  -9   6   7       59.35       56.34      2.36 o
  -8   6   7      171.65      164.43      6.20 o
  -7   6   7      597.21      551.14     11.17 o
  -6   6   7      165.41      150.07      3.37 o
  -5   6   7      129.59      140.87      4.51 o
  -4   6   7      264.67      239.74      3.77 o
  -3   6   7      399.07      395.51      7.03 o
  -2   6   7       71.75       77.29      3.04 o
   0   6   7      622.79      597.46     12.87 o
   1   6   7       12.41       12.29      0.63 o
   2   6   7      166.35      161.76      2.64 o
   3   6   7      698.88      666.89      8.26 o
   4   6   7        6.56        6.47      0.67 o
   5   6   7       22.62       20.70      1.91 o
   6   6   7      191.75      183.84      4.36 o
   7   6   7      105.42      106.51      2.80 o
  -9   7   7      259.85      258.27      5.95 o
  -8   7   7      182.64      180.42      4.61 o
  -7   7   7      161.60      139.44      3.85 o
  -6   7   7        0.78        1.64      0.52 o
  -5   7   7     1942.36     2026.80     32.10 o
  -4   7   7     3055.72     3239.68     47.55 o
  -3   7   7     1548.25     1611.78     15.39 o
  -2   7   7      897.47      905.41      8.82 o
  -1   7   7      373.09      355.55      5.83 o
   0   7   7       89.82       83.33      3.04 o
   1   7   7      191.55      175.03      2.22 o
   2   7   7      213.85      223.04      3.97 o
   3   7   7      821.85      744.98     10.34 o
   4   7   7      578.57      546.44     11.15 o
   5   7   7      318.35      307.37      5.44 o
   6   7   7      397.13      435.62      5.14 o
  -9   8   7      208.65      198.78      7.03 o
  -8   8   7       25.47       23.64      1.53 o
  -7   8   7      260.28      254.05      5.61 o
  -6   8   7      445.32      446.98      7.20 o
  -5   8   7      432.51      445.03      8.55 o
  -4   8   7      532.11      536.05      8.75 o
  -3   8   7     1654.41     1728.04     11.36 o
  -2   8   7      559.98      583.21      7.93 o
  -1   8   7       27.17       23.62      1.05 o
   0   8   7       73.95       66.31      2.08 o
   1   8   7       48.54       43.24      1.30 o
   2   8   7       93.34       82.55      2.50 o
   3   8   7       82.68       62.98      2.23 o
   4   8   7       99.99       85.19      3.42 o
   5   8   7       84.69       92.51      3.61 o
   6   8   7        2.00        4.67      0.97 o
  -9   9   7      143.07      146.21      3.50 o
  -8   9   7      195.34      194.04      7.82 o
  -7   9   7       21.43       22.63      1.40 o
  -6   9   7        6.54        7.90      1.19 o
  -5   9   7      261.73      244.24      5.56 o
  -4   9   7      924.78      943.37     17.34 o
  -3   9   7      363.97      360.61      5.85 o
  -2   9   7      369.52      346.44      4.51 o
  -1   9   7        9.14        9.53      0.82 o
   0   9   7      289.49      271.94      5.20 o
   1   9   7      163.81      164.23      3.22 o
   2   9   7      312.15      297.70      6.38 o
   3   9   7      344.41      336.70      8.24 o
   4   9   7      136.26      123.61      6.79 o
   5   9   7      326.91      293.14      6.20 o
   6   9   7       35.25       30.25      2.00 o
  -8  10   7      375.34      358.66     10.15 o
  -7  10   7      777.30      766.99     19.68 o
  -6  10   7     1827.78     1855.24     51.94 o
  -5  10   7      347.07      344.80      9.32 o
  -4  10   7       29.32       32.12      1.70 o
  -3  10   7      953.22      944.90     13.55 o
  -2  10   7      681.80      693.69      9.63 o
  -1  10   7      130.83      128.13      4.50 o
   0  10   7     1021.85     1032.16     23.00 o
   1  10   7     1490.16     1475.21     35.02 o
   2  10   7      156.73      159.47      4.03 o
   3  10   7        1.79        3.44      2.20 o
   4  10   7       14.12       13.04      1.26 o
   5  10   7       44.38       39.85      3.41 o
   6  10   7       35.87       35.84      2.38 o
  -8  11   7        0.40        5.85      1.27 o
  -7  11   7       11.21       13.57      1.67 o
  -6  11   7        2.19       11.53      1.22 o
  -5  11   7        7.18        8.17      0.90 o
  -4  11   7        0.55        2.28      0.64 o
  -3  11   7        2.90        4.48      1.08 o
  -2  11   7      253.06      246.51      4.20 o
  -1  11   7       64.45       56.76      3.00 o
   0  11   7        0.92        7.07      0.84 o
   1  11   7      151.44      142.95      5.67 o
   2  11   7       16.94       20.73      1.52 o
   3  11   7       61.76       51.35      2.38 o
   4  11   7        3.53        5.16      1.11 o
   5  11   7        0.03        2.73      0.69 o
  -8  12   7      148.22      148.73      5.40 o
  -7  12   7      976.10      997.04     28.18 o
  -6  12   7      570.11      599.35     11.18 o
  -5  12   7      654.13      680.53     20.30 o
  -4  12   7      100.13      107.59      3.04 o
  -3  12   7        0.05        1.90      1.00 o
  -2  12   7       22.38       21.30      2.05 o
  -1  12   7        7.01        7.68      1.74 o
   0  12   7      899.44      911.84     21.98 o
   1  12   7     1796.77     1784.29     40.71 o
   2  12   7      632.98      633.32     14.54 o
   3  12   7       94.10       84.92      4.50 o
   4  12   7       73.21       78.29      5.12 o
   5  12   7        3.27        4.42      0.94 o
  -7  13   7      146.30      139.52      6.94 o
  -6  13   7      281.12      290.47      8.07 o
  -5  13   7      350.64      344.38     12.36 o
  -4  13   7      547.97      574.84     16.34 o
  -3  13   7      690.19      726.50     21.14 o
  -2  13   7       98.95      106.46      3.74 o
  -1  13   7      243.12      234.89      8.25 o
   0  13   7       30.20       28.05      2.26 o
   1  13   7        8.82        7.62      1.35 o
   2  13   7      384.83      376.58      8.31 o
   3  13   7       48.11       45.36      3.68 o
   4  13   7       39.88       30.45      2.19 o
  -7  14   7      286.77      289.94      7.40 o
  -6  14   7      358.81      345.74     14.04 o
  -5  14   7       89.12       95.94      3.79 o
  -4  14   7      140.91      137.05      4.52 o
  -3  14   7      156.48      158.73      7.01 o
  -2  14   7       79.37       78.60      6.86 o
  -1  14   7       49.31       42.41      6.96 o
   0  14   7      128.33      115.79      3.90 o
   1  14   7      420.99      407.14     11.90 o
   2  14   7      974.95      985.60     33.28 o
   3  14   7      201.88      201.40      6.00 o
   4  14   7        3.04        4.68      1.18 o
  -6  15   7       49.29       39.81      2.95 o
  -5  15   7      333.16      347.92     13.48 o
  -4  15   7     1015.26     1025.39     30.32 o
  -3  15   7      447.78      460.03      9.81 o
  -2  15   7      755.91      742.05     22.94 o
  -1  15   7       24.90       13.88      8.09 o
   0  15   7        1.95        6.01      2.35 o
   1  15   7       25.69       24.39      2.54 o
   2  15   7        6.26        8.06      3.00 o
   3  15   7      526.18      496.04     17.96 o
  -6  16   7      657.41      680.38     12.77 o
  -5  16   7       83.54       77.65      3.46 o
  -4  16   7       30.07       30.30      3.09 o
  -3  16   7       96.63      104.95      7.02 o
  -2  16   7      409.52      401.85     30.45 o
  -1  16   7      613.29      565.55     10.03 o
   0  16   7      135.80      131.35      8.62 o
   1  16   7        6.22       17.60      3.73 o
   2  16   7       29.60       33.94      7.98 o
   3  16   7       71.82       90.81     10.71 o
  -5  17   7        6.20       10.36      1.71 o
  -4  17   7      193.61      198.31     19.74 o
  -3  17   7      189.89      178.73     11.51 o
  -2  17   7        3.40        4.61      2.33 o
  -1  17   7      287.03      258.00      9.00 o
   0  17   7       26.89       27.87      3.60 o
   1  17   7      118.52      121.22     12.05 o
   2  17   7       91.91      108.20      8.53 o
  -3  18   7       21.89       20.46      3.14 o
  -2  18   7       40.15       34.96      8.67 o
  -1  18   7      187.04      214.29     12.07 o
   0  18   7      475.61      458.16     12.58 o
   1  18   7      277.61      263.69     12.85 o
  -9   0   8        6.82        9.16      2.16 o
  -8   0   8      654.07      622.85     10.96 o
  -7   0   8     1229.53     1124.60     14.29 o
  -6   0   8       16.35       12.72      1.44 o
  -5   0   8      223.34      244.62      4.03 o
  -4   0   8     1484.86     1432.83     39.54 o
  -2   0   8     1400.92     1417.61     12.63 o
  -1   0   8     2381.41     2360.20     18.68 o
   0   0   8       34.53       22.37      1.26 o
   1   0   8      737.48      728.69      8.57 o
   2   0   8     2327.40     2377.03     63.40 o
   3   0   8     2299.84     2149.25     70.70 o
   4   0   8     4650.03     4663.07    382.08 o
   5   0   8      538.15      506.63     22.57 o
   6   0   8      403.91      394.03     16.11 o
  -9   1   8        1.84        2.57      0.66 o
  -8   1   8      416.13      369.60      8.40 o
  -7   1   8      400.09      377.43      5.60 o
  -6   1   8      149.24      137.90      4.37 o
  -5   1   8      520.40      504.58      8.19 o
  -4   1   8        4.84       12.16      0.88 o
  -2   1   8     1467.91     1518.22     12.92 o
  -1   1   8      217.92      201.18      4.35 o
   0   1   8      805.02      799.45      7.88 o
   1   1   8      270.79      244.86      3.16 o
   2   1   8      623.14      556.65      5.92 o
   3   1   8      395.92      331.17      6.21 o
   4   1   8      118.26       83.38      3.63 o
   5   1   8        1.95        3.44      1.11 o
   6   1   8      401.38      425.49      6.12 o
  -9   2   8      137.47      122.60      5.23 o
  -8   2   8      149.10      131.21      4.84 o
  -7   2   8       81.34       53.69      2.08 o
  -6   2   8        0.72        3.75      0.65 o
  -5   2   8       79.31       75.28      4.12 o
  -1   2   8      130.84      139.83      6.06 o
   0   2   8      711.08      701.62      6.75 o
   1   2   8      665.91      606.05      6.93 o
   2   2   8        5.49        7.40      1.01 o
   3   2   8     1759.34     1811.05     26.30 o
   4   2   8      225.81      220.09      4.37 o
   5   2   8     1164.37     1181.14     15.03 o
   6   2   8       24.16       24.55      2.48 o
  -9   3   8       77.37       53.75      2.05 o
  -8   3   8     1384.73     1347.56     39.03 o
  -7   3   8      187.24      163.94      6.74 o
  -6   3   8     2002.18     2088.72     42.40 o
  -3   3   8      183.17      163.81      4.17 o
  -2   3   8       30.76       27.20      1.11 o
  -1   3   8     3352.60     3517.60     36.45 o
   0   3   8     1437.18     1426.93     19.10 o
   1   3   8     1452.88     1503.02     13.91 o
   2   3   8      317.09      312.79      4.66 o
   3   3   8       58.49       53.94      2.22 o
   4   3   8       62.71       50.79      2.15 o
   5   3   8      944.12      939.08     12.54 o
   6   3   8      211.51      220.91      6.80 o
  -9   4   8        1.50        4.53      1.21 o
  -8   4   8       38.78       31.45      2.11 o
  -7   4   8       17.70       13.51      1.47 o
  -6   4   8        0.23        3.09      1.04 o
  -5   4   8        5.16        7.77      0.69 o
  -4   4   8       71.24       72.64      5.39 o
  -3   4   8        9.74       13.88      0.68 o
  -1   4   8       57.53       57.86      4.11 o
   0   4   8      997.15      960.28     20.81 o
   1   4   8      153.80      144.99      4.24 o
   2   4   8        0.59        3.01      0.61 o
   3   4   8      779.85      731.34      8.69 o
   4   4   8       37.24       35.96      1.88 o
   5   4   8      640.65      666.47      6.57 o
   6   4   8        0.12       -0.32      1.26 o
  -9   5   8      150.78      139.64      3.45 o
  -8   5   8      154.96      129.15      7.43 o
  -7   5   8      687.37      722.79      8.19 o
  -6   5   8       28.73       32.62      2.47 o
  -5   5   8      791.37      803.67     16.05 o
  -4   5   8      206.99      201.70      5.40 o
  -3   5   8      971.27      912.60      8.96 o
  -1   5   8     1783.63     1717.53     46.64 o
   0   5   8     5661.10     5150.24    313.66 o
   1   5   8     1077.77     1091.31     13.57 o
   2   5   8      192.57      177.58      3.75 o
   3   5   8      511.13      459.78      6.41 o
   4   5   8       29.23       35.49      2.43 o
   5   5   8       82.23       84.63      3.45 o
   6   5   8      619.04      595.71      8.98 o
  -9   6   8      321.53      293.01      7.64 o
  -8   6   8      167.76      162.98      5.09 o
  -7   6   8       26.45       28.37      1.93 o
  -6   6   8        1.47        2.49      1.18 o
  -5   6   8        5.30        5.14      1.27 o
  -4   6   8      645.30      639.42      9.78 o
  -3   6   8     2352.71     2415.39     43.63 o
  -1   6   8     5942.16     4931.86    425.32 o
   0   6   8      221.63      208.27      3.24 o
   1   6   8       37.28       37.98      1.90 o
   2   6   8     2990.12     3147.24     61.26 o
   3   6   8      908.19      858.30     13.76 o
   4   6   8     2315.71     2316.55     44.22 o
   5   6   8       91.82       74.39      3.03 o
   6   6   8      304.92      280.70      7.43 o
  -9   7   8       10.27        7.60      1.60 o
  -8   7   8      154.72      164.85      4.16 o
  -7   7   8       24.79       27.93      1.49 o
  -6   7   8      301.09      308.57      6.79 o
  -5   7   8      341.74      319.41     12.68 o
  -4   7   8      115.02      110.22      4.07 o
  -3   7   8        4.68        6.71      1.53 o
  -2   7   8       39.23       41.11      1.99 o
   0   7   8      773.12      703.95     20.50 o
   1   7   8      111.37       92.68      3.18 o
   2   7   8        1.94        4.19      0.85 o
   3   7   8        5.78        7.28      1.19 o
   4   7   8      266.37      257.43      4.16 o
   5   7   8       95.47       80.73      2.61 o
  -8   8   8      513.42      510.00      8.77 o
  -7   8   8      151.88      154.36      4.01 o
  -6   8   8       33.87       39.89      2.15 o
  -5   8   8      683.33      686.78     11.21 o
  -4   8   8     1725.88     1728.51     25.87 o
  -3   8   8      553.60      557.11      9.70 o
  -1   8   8        3.36        2.59      0.60 o
   0   8   8      730.70      714.64     12.66 o
   1   8   8       35.01       27.71      1.38 o
   2   8   8      136.59      128.64      4.69 o
   3   8   8     2796.72     2832.51     60.72 o
   4   8   8      228.45      217.47      4.43 o
   5   8   8     1036.62     1065.69     18.17 o
  -8   9   8      109.56      114.81      3.08 o
  -7   9   8       28.89       33.09      2.10 o
  -6   9   8     2004.01     2191.05     35.45 o
  -5   9   8      488.38      501.94      8.08 o
  -4   9   8      390.49      376.94      9.97 o
  -3   9   8       30.10       27.11      1.69 o
  -2   9   8        2.09        2.98      0.63 o
  -1   9   8      554.44      573.96    152.56 o
   0   9   8       75.33       76.91      5.95 o
   1   9   8     1361.20     1392.62     32.00 o
   2   9   8      878.81      883.49     17.66 o
   3   9   8        4.73        5.45      0.70 o
   4   9   8       23.19       28.17      1.54 o
   5   9   8      325.36      312.82     10.47 o
  -8  10   8       18.27       18.28      1.72 o
  -7  10   8       48.86       49.15      2.76 o
  -6  10   8       30.19       31.22      2.86 o
  -5  10   8      195.91      205.41      6.40 o
  -4  10   8      202.80      200.38      7.10 o
  -3  10   8      121.64      127.98      5.70 o
   0  10   8      154.12      157.36      7.96 o
   1  10   8       10.49       11.15      1.66 o
   2  10   8      334.24      317.14      6.12 o
   3  10   8        6.10        4.84      0.84 o
   4  10   8      111.37      109.38      5.14 o
   5  10   8      320.45      291.42      6.33 o
  -7  11   8      496.47      492.35     10.00 o
  -6  11   8      513.15      529.65     10.67 o
  -5  11   8     1197.96     1263.78     21.63 o
  -4  11   8      115.81      125.78      5.04 o
  -3  11   8      127.64      114.54      3.54 o
  -2  11   8      783.37      818.18      9.75 o
   0  11   8     2944.65     3063.62     74.06 o
   1  11   8     2619.83     2747.05     59.89 o
   2  11   8      860.27      917.59     17.15 o
   3  11   8       58.23       58.46      3.47 o
   4  11   8      224.08      221.85      7.65 o
  -7  12   8       83.03       76.39      2.45 o
  -6  12   8       14.61       16.35      1.83 o
  -5  12   8       56.31       56.48      2.87 o
  -4  12   8       12.09       12.25      1.36 o
  -3  12   8     1264.89     1351.52     32.80 o
  -2  12   8      416.93      442.22      7.52 o
  -1  12   8      968.40     1024.36     12.71 o
   0  12   8        4.33        8.94      1.33 o
   1  12   8       97.86       93.20      5.81 o
   2  12   8      621.37      575.40     20.75 o
   3  12   8      179.07      176.03      9.75 o
   4  12   8      980.52      952.58     37.21 o
  -7  13   8       36.91       30.20      2.33 o
  -6  13   8      218.07      224.67      5.43 o
  -5  13   8        1.21        6.80      1.33 o
  -4  13   8       78.03       83.96      3.34 o
  -3  13   8       40.69       42.10      2.93 o
  -2  13   8        2.63        4.40      1.03 o
   0  13   8      253.55      244.66      5.90 o
   1  13   8      479.08      465.23     15.60 o
   2  13   8        2.16        4.41      1.12 o
   3  13   8      118.58      103.27      5.33 o
  -6  14   8        1.87        3.38      1.08 o
  -5  14   8       36.89       34.36      2.12 o
  -4  14   8      661.35      709.82     17.26 o
  -3  14   8      343.96      343.11      8.54 o
  -2  14   8     1231.18     1299.23     27.30 o
   0  14   8      179.99      183.31      5.61 o
   1  14   8      439.46      445.34      8.75 o
   2  14   8      100.67      100.10      7.34 o
   3  14   8      910.07      855.19     33.03 o
  -5  15   8       98.22       96.00      3.79 o
  -4  15   8      213.43      224.20      7.80 o
  -3  15   8        0.77        3.07      2.07 o
  -2  15   8      112.60      100.77     10.34 o
  -1  15   8      129.20      127.93     19.03 o
   0  15   8       76.41       66.78      5.50 o
   1  15   8      187.93      191.45      4.66 o
   2  15   8      145.91      136.67      4.88 o
  -4  16   8      462.47      399.31     34.29 o
  -3  16   8      590.73      585.56     36.61 o
  -2  16   8       18.14       14.62      1.69 o
   0  16   8      155.86      151.62      8.13 o
   1  16   8        5.26       13.34      2.98 o
  -3  17   8       23.07       24.36     14.14 o
  -2  17   8      444.32      442.32     32.76 o
  -1  17   8      341.00      345.58      8.30 o
   0  17   8      861.06      920.11     23.65 o
  -9   1   9      167.39      126.42      6.22 o
  -8   1   9       19.52       13.64      1.59 o
  -7   1   9       48.43       42.76      2.78 o
  -6   1   9      867.04      823.49     28.56 o
  -5   1   9     1609.22     1662.55     79.01 o
  -3   1   9      371.54      407.98     63.43 o
  -2   1   9        4.02        6.93      0.68 o
  -1   1   9        2.35        4.90      0.73 o
   0   1   9       67.24       62.68      3.80 o
   1   1   9      367.01      340.99      6.47 o
   2   1   9      326.96      311.41      7.61 o
   3   1   9      491.07      467.33      9.71 o
   4   1   9      346.30      333.40      6.40 o
   5   1   9        6.50        7.40      0.96 o
  -9   2   9       75.73       75.00      2.70 o
  -8   2   9      412.53      402.06      7.27 o
  -7   2   9      677.48      657.60     11.16 o
  -6   2   9      666.02      637.70      8.98 o
  -5   2   9      182.06      166.24      3.42 o
  -4   2   9       17.23       18.25      1.57 o
  -3   2   9       64.98       51.54      6.02 o
  -2   2   9      775.29      781.02     16.72 o
  -1   2   9      907.54      965.31     20.55 o
   0   2   9      257.77      267.07      4.89 o
   1   2   9       98.95      104.35      4.83 o
   2   2   9       44.78       46.22      2.00 o
   3   2   9        3.48        5.00      0.88 o
   4   2   9        3.40        4.03      1.30 o
   5   2   9        5.56        3.14      0.80 o
  -9   3   9        2.39        4.64      1.28 o
  -8   3   9       33.84       35.21      2.61 o
  -7   3   9       18.67       17.26      1.52 o
  -6   3   9       13.27        8.38      1.61 o
  -5   3   9      102.56       97.78      4.92 o
  -4   3   9      137.89      141.15      5.65 o
  -3   3   9       36.15       26.23      4.33 o
  -2   3   9        2.91        9.28      0.79 o
  -1   3   9       38.23       42.22      2.71 o
   0   3   9       54.46       58.18      3.50 o
   1   3   9        5.40        7.25      1.14 o
   2   3   9       38.10       32.18      1.96 o
   3   3   9      158.32      147.85      4.54 o
   4   3   9       22.16       21.47      1.69 o
   5   3   9        0.35        4.61      0.79 o
  -8   4   9      507.26      523.22      6.09 o
  -7   4   9      853.06      883.77     15.16 o
  -6   4   9     1000.92     1036.38     12.49 o
  -5   4   9      237.43      229.58      6.97 o
  -4   4   9        8.35        6.11      0.99 o
  -2   4   9      770.94      769.25     14.70 o
  -1   4   9     1908.31     2027.98     52.57 o
   0   4   9      687.58      684.31     22.84 o
   1   4   9      367.23      377.08      9.96 o
   2   4   9       35.13       33.00      2.52 o
   3   4   9        1.04        2.53      0.46 o
   4   4   9        4.18        4.87      0.83 o
   5   4   9       54.28       49.47      2.66 o
  -8   5   9        4.30        5.78      1.56 o
  -7   5   9      272.20      270.71     11.18 o
  -6   5   9      328.62      317.54      6.76 o
  -5   5   9      435.97      427.40     12.17 o
  -4   5   9      475.26      490.42      8.53 o
  -2   5   9       37.83       40.30      2.73 o
  -1   5   9        0.96        5.87      2.01 o
   0   5   9      238.40      221.00      9.74 o
   1   5   9      607.42      615.37     11.72 o
   2   5   9       30.06       24.93      2.21 o
   3   5   9       58.32       59.22      2.79 o
   4   5   9       16.90       16.11      1.29 o
   5   5   9       14.89       13.65      1.60 o
  -8   6   9       94.72       91.83      5.05 o
  -7   6   9      362.37      378.22      8.30 o
  -6   6   9      276.58      259.82     14.53 o
  -5   6   9       50.14       55.98      3.74 o
  -4   6   9       63.23       66.30      4.47 o
  -3   6   9       17.02       10.43      3.26 o
  -1   6   9      104.03       98.63      4.71 o
   0   6   9      181.61      176.03      5.14 o
   1   6   9       66.22       58.17      3.21 o
   2   6   9       16.62       12.03      1.06 o
   3   6   9        7.07        8.74      1.15 o
   4   6   9       18.53       17.35      1.08 o
   5   6   9       80.21       79.71      2.58 o
  -8   7   9       46.12       38.66      2.54 o
  -7   7   9       84.95       78.40      3.42 o
  -6   7   9     1126.41     1121.39     25.97 o
  -5   7   9      901.14      925.06     11.19 o
  -4   7   9     1043.16     1106.27     12.53 o
  -3   7   9      656.94      579.34    153.98 o
  -2   7   9        4.45        5.80      1.81 o
  -1   7   9        3.99        1.74      0.77 o
   0   7   9       47.50       52.18      5.58 o
   1   7   9      263.46      255.09      6.69 o
   2   7   9      395.80      381.22     10.32 o
   3   7   9      152.36      137.17      7.24 o
   4   7   9      405.90      401.65      9.90 o
  -8   8   9      119.61      121.36      3.56 o
  -7   8   9      238.56      224.61      6.72 o
  -6   8   9       75.03       78.97      3.70 o
  -5   8   9       50.80       56.30      3.57 o
  -4   8   9        0.55        2.80      1.25 o
  -3   8   9       57.52       23.96     28.98 o
  -2   8   9      671.77      703.00    115.66 o
  -1   8   9       16.32       15.62      2.49 o
   0   8   9       19.48       20.95      3.00 o
   1   8   9       23.73       23.50      2.82 o
   2   8   9       18.77       20.84      2.36 o
   3   8   9       50.38       36.61      2.22 o
   4   8   9        5.09        2.48      0.84 o
  -7   9   9       15.73       14.83      1.11 o
  -6   9   9       71.37       74.15      3.83 o
  -5   9   9      171.39      170.72      5.53 o
  -4   9   9      266.87      277.78      5.45 o
  -1   9   9      243.28      235.28      8.00 o
   0   9   9        0.60        3.52      1.58 o
   1   9   9      142.53      140.64      6.65 o
   2   9   9       67.84       73.63      3.30 o
   3   9   9      468.94      452.90     19.88 o
   4   9   9       24.69       13.77      1.84 o
  -7  10   9      295.67      286.69      6.80 o
  -6  10   9      338.93      323.35      6.07 o
  -5  10   9      191.75      187.44      4.34 o
  -4  10   9       11.71       10.66      1.18 o
  -3  10   9      372.43      375.20      7.30 o
  -1  10   9     1578.15     1723.20     34.20 o
   0  10   9      220.38      239.87      5.60 o
   1  10   9      286.17      280.46      6.32 o
   2  10   9       90.76       78.86      3.81 o
   3  10   9       13.13       12.80      1.37 o
  -7  11   9       97.60       98.60      2.69 o
  -6  11   9       18.60       25.50      1.64 o
  -5  11   9       93.47       82.65      3.73 o
  -4  11   9      101.57      103.49      4.06 o
  -3  11   9        1.21        4.04      1.03 o
  -2  11   9       29.69       27.45      7.42 o
  -1  11   9      114.50      113.05      6.53 o
   0  11   9      113.03      110.42      5.76 o
   1  11   9       48.24       43.69      2.99 o
   2  11   9       70.39       65.68      3.55 o
   3  11   9        0.19        2.63      1.11 o
  -6  12   9      124.91      131.10      3.43 o
  -5  12   9      220.27      220.42      6.43 o
  -4  12   9       12.34       17.20      1.48 o
  -3  12   9        1.26        4.03      1.73 o
  -1  12   9      392.52      400.09      8.25 o
   0  12   9      494.87      501.14     11.87 o
   1  12   9       53.55       56.64      3.79 o
   2  12   9       22.73       15.35      1.49 o
  -5  13   9      356.95      386.82     10.91 o
  -4  13   9      290.31      299.01     11.54 o
  -3  13   9      136.03      140.59      4.55 o
  -2  13   9       37.64       21.10     14.10 o
  -1  13   9        3.84        4.89      2.36 o
   0  13   9      267.84      272.24      6.48 o
   1  13   9      164.23      164.50      4.23 o
   2  13   9       39.50       34.11      3.89 o
  -5  14   9       11.08       12.95      1.45 o
  -4  14   9      109.00      107.35      3.10 o
  -3  14   9       41.23       34.39      5.54 o
  -2  14   9        1.94        5.93      1.79 o
  -1  14   9       60.90       56.71      5.39 o
   0  14   9        4.68        6.76      1.15 o
   1  14   9      182.22      173.98      6.76 o
  -3  15   9      674.84      692.01     19.82 o
  -2  15   9      120.23      111.93      8.93 o
  -1  15   9       21.77       19.67      3.56 o
   0  15   9       80.20       70.94      6.11 o
  -8   0  10        4.51        6.53      2.98 o
  -7   0  10       14.16       14.01      1.49 o
  -6   0  10      498.73      493.15     17.34 o
  -4   0  10     1350.76     1137.61     23.87 o
  -3   0  10      503.87      527.86     39.03 o
  -2   0  10      642.52      606.45     54.63 o
  -1   0  10      342.78      351.60      8.87 o
   0   0  10       21.00       18.17      3.69 o
   1   0  10      217.17      220.11     23.86 o
   2   0  10     2063.96     2079.50     87.90 o
   3   0  10      276.20      281.35      7.27 o
   4   0  10      947.14      973.39     19.47 o
  -8   1  10       51.45       42.84      4.13 o
  -7   1  10      129.11      136.60      7.47 o
  -4   1  10       78.64       19.04     28.40 o
  -3   1  10        9.23        4.38      1.89 o
  -2   1  10      197.73      189.58      5.02 o
  -1   1  10       34.23       29.80      2.03 o
   0   1  10     1381.16     1496.73     23.25 o
   1   1  10      296.62      284.51     10.34 o
   2   1  10      454.65      439.19      7.71 o
   3   1  10       37.89       32.32      2.33 o
   4   1  10        1.00        0.81      1.07 o
  -8   2  10       19.09        9.84      5.80 o
  -7   2  10       14.73        6.68      3.48 o
  -6   2  10      100.23       80.97      7.99 o
  -5   2  10      351.04      342.19     13.01 o
  -4   2  10        3.49        2.96      1.64 o
  -3   2  10      412.95      413.27      8.33 o
  -2   2  10      208.77      201.29      6.89 o
  -1   2  10       23.30       25.46      2.65 o
   0   2  10       27.34       28.08      2.14 o
   1   2  10      617.23      605.84      6.88 o
   2   2  10      100.17      108.77      4.53 o
   3   2  10      853.54      874.56      9.33 o
   4   2  10        1.77        3.72      1.10 o
  -8   3  10      117.34      123.78     11.77 o
  -7   3  10      510.90      482.08     17.22 o
  -6   3  10      821.71      880.25     27.64 o
  -5   3  10      278.97      257.38     18.62 o
  -3   3  10      327.03      344.21      6.06 o
  -2   3  10       37.35       35.35      4.74 o
  -1   3  10     1602.36     1761.74     22.45 o
   0   3  10     1141.93     1216.94     16.51 o
   1   3  10     2079.93     2237.91     29.23 o
   2   3  10      140.69      143.52      4.11 o
   3   3  10      141.73      154.12      3.78 o
   4   3  10      272.17      255.68      5.94 o
  -8   4  10       19.65       21.05      1.98 o
  -7   4  10       90.74       76.35      4.73 o
  -6   4  10        0.21        0.71      1.93 o
  -5   4  10       10.15        5.20      2.52 o
  -4   4  10        9.57        5.01      2.03 o
  -3   4  10       48.99       32.24      7.72 o
  -2   4  10       43.95       47.48      3.71 o
  -1   4  10       32.83       30.04      7.09 o
   0   4  10        9.01       13.82      1.72 o
   1   4  10       84.71       82.43      3.50 o
   2   4  10       78.31       71.50      3.81 o
   3   4  10      341.97      345.56      7.95 o
   4   4  10        1.87        1.24      1.18 o
  -6   5  10      458.81      451.19     10.07 o
  -5   5  10      582.97      576.93     11.63 o
  -3   5  10       81.22       18.22     25.49 o
  -2   5  10      576.52      556.98     17.80 o
  -1   5  10      470.65      475.97      9.70 o
   0   5  10     2040.36     2162.89     22.36 o
   1   5  10      340.63      359.22      7.00 o
   2   5  10      474.62      457.00      8.54 o
   3   5  10      230.37      226.21      5.39 o
  -7   6  10       20.04       17.47      1.25 o
  -6   6  10      159.80      151.23      4.22 o
  -5   6  10      106.56      117.46      4.61 o
  -2   6  10     2096.06     2267.16     34.69 o
  -1   6  10        8.31       13.19      1.72 o
   0   6  10      249.78      229.82     10.27 o
   1   6  10       36.05       34.59      2.27 o
   2   6  10      965.88      997.55     12.51 o
   3   6  10      140.40      143.76      3.38 o
  -7   7  10      209.17      174.82      5.22 o
  -6   7  10      142.66      144.33      3.81 o
  -5   7  10      204.18      203.91      5.31 o
  -2   7  10      425.46      422.46     10.43 o
  -1   7  10       44.65       50.15      2.92 o
   0   7  10      110.10      112.84      6.33 o
   1   7  10       50.23       49.59      2.86 o
   2   7  10      217.74      202.04      5.61 o
   3   7  10        8.92       15.13      1.72 o
  -7   8  10      120.54       90.01      3.74 o
  -6   8  10       79.50       69.75      2.49 o
  -5   8  10      312.81      299.87      7.16 o
  -2   8  10       68.14       73.17      4.38 o
  -1   8  10       42.25       53.50      4.88 o
   0   8  10        5.91       16.55      5.42 o
   1   8  10      633.91      635.48      8.81 o
   2   8  10      161.22      153.48      4.33 o
   3   8  10      967.53      961.75     14.87 o
  -6   9  10       58.85       60.95      2.96 o
  -5   9  10      265.18      250.27      6.53 o
  -4   9  10      778.82      788.21     14.27 o
  -2   9  10        9.15       15.12      3.34 o
  -1   9  10      605.84      640.35     10.82 o
   0   9  10      234.29      244.56     11.71 o
   1   9  10      813.14      845.23      9.00 o
   2   9  10      124.18      117.73      4.46 o
  -6  10  10       13.54       11.13      3.09 o
  -5  10  10        0.94        1.96      2.19 o
  -4  10  10      123.09      126.29     10.58 o
  -2  10  10      412.20      425.32     12.43 o
  -1  10  10       17.68       23.03      1.96 o
   0  10  10       44.10       45.55      3.63 o
   1  10  10        9.07        7.94      1.94 o
   2  10  10      168.88      155.37      7.52 o
  -5  11  10      618.80      657.95     13.76 o
  -4  11  10        3.71        3.97      1.01 o
  -3  11  10        2.46        3.97      0.98 o
  -1  11  10      565.44      586.75      7.70 o
   0  11  10     1011.98     1065.73     12.72 o
   1  11  10      131.70      128.94      4.50 o
  -4  12  10      264.09      271.24      6.54 o
  -3  12  10       90.16      115.62     28.63 o
  -1  12  10      110.92      120.84      5.34 o
   0  12  10       22.38       29.27      3.54 o
  -1  13  10      524.66      547.53      8.30 o
  -7   1  11      225.47      224.00      9.05 o
  -6   1  11      523.61      547.52      8.66 o
  -5   1  11      692.24      742.77     12.74 o
  -4   1  11      422.25      476.54     11.62 o
  -3   1  11      177.81      185.79      5.45 o
  -2   1  11       13.18       17.73      1.45 o
  -1   1  11      150.01      141.94      4.35 o
   0   1  11      317.48      322.33      6.98 o
   1   1  11      425.79      447.72      6.97 o
   2   1  11      180.43      169.72      5.01 o
  -7   2  11      376.50      383.26      7.67 o
  -6   2  11      168.33      179.44      8.30 o
  -5   2  11        0.41        9.57     10.78 o
  -4   2  11      179.35      170.26      8.12 o
  -3   2  11      326.27      317.29     14.49 o
  -2   2  11      215.47      218.82     16.60 o
  -1   2  11      253.81      274.22      5.78 o
   0   2  11      352.41      359.40      8.98 o
   1   2  11       72.23       62.00      2.36 o
   2   2  11       16.07       14.05      1.54 o
  -7   3  11        3.76        9.03      2.63 o
  -6   3  11       19.25       15.72      3.33 o
  -4   3  11        4.37        8.45      2.10 o
  -3   3  11       29.04       31.95      2.49 o
  -2   3  11       77.24       83.97      4.88 o
  -1   3  11       22.48       26.85      1.93 o
   0   3  11       28.60       31.40      2.20 o
   1   3  11       77.49       72.56      3.12 o
   2   3  11       24.45       24.80      2.14 o
  -6   4  11      336.00      346.55     11.13 o
  -5   4  11        2.73        4.21      1.99 o
  -3   4  11      475.13      498.38     10.49 o
  -2   4  11      219.89      242.94      9.17 o
  -1   4  11      454.63      495.79      8.57 o
   0   4  11      518.88      536.43      9.66 o
   1   4  11      214.00      207.54      5.08 o
   2   4  11        0.20        2.31      2.16 o
  -6   5  11      152.81      161.61      5.10 o
  -3   5  11      266.01      284.49      8.13 o
  -2   5  11       31.01       24.35      3.97 o
  -1   5  11      298.10      292.69      8.83 o
   0   5  11      130.15      121.89      6.65 o
   1   5  11       50.30       46.73      2.76 o
   2   5  11       33.17       35.33      2.69 o
  -6   6  11       98.50      101.08      3.54 o
  -5   6  11        2.54        9.30      1.81 o
  -3   6  11      144.05      153.26      6.60 o
  -2   6  11        9.33        9.68      3.48 o
  -1   6  11        1.70        4.27      1.07 o
   0   6  11      298.20      292.38      6.67 o
   1   6  11       76.09       67.67      3.23 o
  -3   7  11       88.54       97.93      4.56 o
  -2   7  11        1.97        4.57      0.95 o
  -1   7  11      209.54      209.33      6.74 o
   0   7  11      268.42      264.34      5.75 o
   1   7  11      169.75      166.19      4.58 o
  -5   8  11        3.56        5.29      1.59 o
  -4   8  11       42.39       54.41      5.11 o
  -3   8  11       48.21       52.54      3.65 o
  -2   8  11      128.10      140.84      6.15 o
  -1   8  11      120.54      121.34      4.23 o
   0   8  11        8.12       10.00      1.41 o
   1   8  11       88.86       79.53      4.59 o
  -2   9  11      136.95      138.30      5.62 o
  -1   9  11       24.26       19.51      2.43 o
   0   9  11       74.03       81.63      3.37 o
  -2  10  11      619.26      655.66     13.06 o
  -1  10  11      421.83      447.49     15.12 o
  -5   0  12      320.53      334.63     16.27 o
  -4   0  12      720.36      808.58     21.65 o
  -3   0  12       33.99       46.49      9.42 o
  -2   0  12      848.36      916.51     15.28 o
  -1   0  12       47.08       45.82      3.87 o
   0   0  12      105.84       99.26      4.62 o
  -5   1  12        8.53        9.45      2.72 o
  -4   1  12        1.60        6.79      2.66 o
  -3   1  12       10.69       17.08      1.63 o
  -2   1  12       60.42       65.22      3.18 o
  -1   1  12       30.06       29.09      2.50 o
   0   1  12      467.60      462.81     13.10 o
  -5   2  12      299.21      301.10     11.19 o
  -4   2  12       69.54       71.28      3.97 o
  -3   2  12      299.87      321.15      9.86 o
  -2   2  12        0.29        5.09      1.42 o
  -1   2  12        4.18        5.93      1.89 o
   0   2  12      193.90      193.12      5.41 o
  -4   3  12        1.91        4.23      2.26 o
  -3   3  12      192.18      195.82     16.26 o
  -2   3  12      388.64      414.45      5.93 o
  -1   3  12      640.90      693.29     13.70 o
  -4   4  12       54.26       48.06      2.63 o
  -3   4  12       25.56       23.03      4.02 o
  -2   4  12       12.19       12.08      1.84 o
  -1   4  12       31.16       27.00      2.23 o
  -3   5  12      161.76      137.96      5.19 o
  -2   5  12      480.59      512.09      8.50 o
  -1   5  12       66.90       65.88      3.65 o
 
